# Supplementary material for: Tetra­ethyl­ammonium dicyanido(5,10,15,20-tetra­phenyl­porphyrinato)ferrate(III) di­chloro­methane monosolvate
Source: Acta Crystallogr Sect E Struct Rep Online. 2013 Jul 17;69(Pt 8):m462–3. doi: 10.1107/S1600536813019119 (PMC3793695; doi:10.1107/S1600536813019119)
Supplement: Supplementary file 1 [file e-69-0m462-sup1.cif]

##############################################################################
#                                                                            #
# This CIF contains the data in a paper accepted for publication in          #
# Acta Crystallographica Section E. It conforms to the requirements of       #
# Notes for Authors for Acta Crystallographica Section E, and has been       #
# peer reviewed under the auspices of the IUCr Commission on Journals.       #
#                                                                            #
# Full details of the Crystallographic Information File format               #
# are given in the paper "The Crystallographic Information File (CIF):       #
# a New Standard Archive File for Crystallography" by S. R. Hall, F. H.      #
# Allen and I. D. Brown [Acta Cryst. (1991), A47, 655-685].                  #
#                                                                            #
# The current version of the core CIF dictionary is obtainable from          #
# ftp://ftp.iucr.org/pub/cif_core.dic.                                       #
#                                                                            #
# Software is freely available for graphical display of the structure(s)     #
# in this CIF. For information consult the CIF software page                 #
# http://www.iucr.org/resources/cif/software.                                #
#                                                                            #
# This file may be used for bona fide research purposes within the           #
# scientific community so long as proper attribution is given to the journal # 
# article from which it was obtained.                                        #
#                                                                            #
##############################################################################
data_I
_audit_creation_method     SHELXL-97
_chemical_name_systematic
;
Tetraethylammonium dicyanido(5,10,15,20-tetraphenylporphyrinato)ferrate(III)
dichloromethane monosolvate
;
_chemical_name_common     ?
_chemical_formula_moiety     'C8 H20 N +, Fe C46 H28 N6 -, C H2 Cl2'
_chemical_formula_sum     'C55 H50 Cl2 Fe N7'
_chemical_formula_iupac     '(C8 H20 N) [Fe (C44 H28 N4) (C N)2], C H2 Cl2'
_chemical_formula_weight     935.77
_chemical_melting_point     ?
_symmetry_cell_setting     triclinic
_symmetry_space_group_name_H-M     'P -1'
_symmetry_space_group_name_Hall     '-P 1'
loop_
    _symmetry_equiv_pos_as_xyz
    'x, y, z'
    '-x, -y, -z'
_cell_length_a     11.0069(8)
_cell_length_b     15.0344(11)
_cell_length_c     15.4350(11)
_cell_angle_alpha     80.0750(10)
_cell_angle_beta     77.5270(10)
_cell_angle_gamma     83.0770(10)
_cell_volume     2447.4(3)
_cell_formula_units_Z     2
_cell_measurement_reflns_used     374
_cell_measurement_theta_min     ?
_cell_measurement_theta_max     ?
_cell_measurement_temperature     173(2)
_exptl_crystal_description     'block'
_exptl_crystal_colour     'violet'
_exptl_crystal_size_max     0.22
_exptl_crystal_size_mid     0.15
_exptl_crystal_size_min     0.09
_exptl_crystal_density_diffrn     1.270
_exptl_crystal_density_meas     ?
_exptl_crystal_density_method     'not measured'
_exptl_crystal_F_000     978
_exptl_absorpt_coefficient_mu     0.461
_exptl_absorpt_correction_type     numerical
_exptl_absorpt_process_details     '(SADABS; Bruker, 2003)'
_exptl_absorpt_correction_T_min     0.9053
_exptl_absorpt_correction_T_max     0.9596
_exptl_special_details     ?
_diffrn_ambient_temperature     173(2)
_diffrn_radiation_type     MoK\a
_diffrn_radiation_wavelength     0.71073
_diffrn_radiation_source     'fine-focus sealed tube'
_diffrn_radiation_monochromator     graphite
_diffrn_measurement_device_type     'Bruker APEXII CCD area-detector'
_diffrn_measurement_method     'profile data from \w scans'
_diffrn_detector_area_resol_mean     ?
_diffrn_reflns_number     19913
_diffrn_reflns_av_R_equivalents     0.0335
_diffrn_reflns_av_sigmaI/netI     0.0598
_diffrn_reflns_theta_min     1.79
_diffrn_reflns_theta_max     26.37
_diffrn_reflns_theta_full     26.37
_diffrn_measured_fraction_theta_max     0.987
_diffrn_measured_fraction_theta_full     0.987
_diffrn_reflns_limit_h_min     -13
_diffrn_reflns_limit_h_max     13
_diffrn_reflns_limit_k_min     -18
_diffrn_reflns_limit_k_max     18
_diffrn_reflns_limit_l_min     -19
_diffrn_reflns_limit_l_max     19
_diffrn_standards_number     ?
_diffrn_standards_interval_count     ?
_diffrn_standards_interval_time     ?
_diffrn_standards_decay_%     ?
_refine_special_details
;
Refinement of <i>F</i>^2^ against ALL reflections. The weighted <i>R</i>-factor
<i>wR</i> and goodness of fit <i>S</i> are based on <i>F</i>^2^, conventional
<i>R</i>-factors <i>R</i> are based on <i>F</i>, with <i>F</i> set to zero for
negative <i>F</i>^2^. The threshold expression of <i>F</i>^2^ >
\s(<i>F</i>^2^) is used only for calculating <i>R</i>-factors(gt) <i>etc</i>.
and is not relevant to the choice of reflections for refinement.
<i>R</i>-factors based on <i>F</i>^2^ are statistically about twice as large
as those based on <i>F</i>, and <i>R</i>- factors based on ALL data will be
even larger.
;
_reflns_number_total     9891
_reflns_number_gt     7117
_reflns_threshold_expression     I>2sigma(I)
_refine_ls_structure_factor_coef     Fsqd
_refine_ls_matrix_type     full
_refine_ls_R_factor_all     0.0749
_refine_ls_R_factor_gt     0.0504
_refine_ls_wR_factor_gt     0.1189
_refine_ls_wR_factor_ref     0.1288
_refine_ls_goodness_of_fit_ref     1.117
_refine_ls_restrained_S_all     1.123
_refine_ls_number_reflns     9891
_refine_ls_number_parameters     682
_refine_ls_number_restraints     37
_refine_ls_hydrogen_treatment     mixed
_refine_ls_weighting_scheme     calc
_refine_ls_weighting_details
                 'calc w=1/[\s^2^(Fo^2^)+(0.0577P)^2^] where P=(Fo^2^+2Fc^2^)/3'
_atom_sites_solution_hydrogens     geom
_atom_sites_solution_primary     direct
_atom_sites_solution_secondary     difmap
_refine_ls_shift/su_max     0.011
_refine_ls_shift/su_mean     0.000
_refine_diff_density_max     0.402
_refine_diff_density_min     -0.429
_refine_ls_extinction_method     none
_refine_ls_extinction_coef     ?
loop_
    _atom_type_symbol
    _atom_type_description
    _atom_type_scat_dispersion_real
    _atom_type_scat_dispersion_imag
    _atom_type_scat_source
    'C' 'C' 0.0033 0.0016
                         'International Tables Vol C Tables 4.2.6.8 and 6.1.1.4'
    'H' 'H' 0.0000 0.0000
                         'International Tables Vol C Tables 4.2.6.8 and 6.1.1.4'
    'N' 'N' 0.0061 0.0033
                         'International Tables Vol C Tables 4.2.6.8 and 6.1.1.4'
    'Cl' 'Cl' 0.1484 0.1585
                         'International Tables Vol C Tables 4.2.6.8 and 6.1.1.4'
    'Fe' 'Fe' 0.3463 0.8444
                         'International Tables Vol C Tables 4.2.6.8 and 6.1.1.4'
_computing_data_collection     'SMART (Bruker, 2003)'
_computing_cell_refinement     'SAINT (Bruker, 2003)'
_computing_data_reduction     'SAINT (Bruker, 2003)'
_computing_structure_solution     'SHELXS97 (Sheldrick, 2008)'
_computing_structure_refinement     'SHELXL97 (Sheldrick, 2008)'
_computing_molecular_graphics     'X-SEED (Barbour, 2001)'
_computing_publication_material     'SHELXL97 (Sheldrick, 2008)'
loop_
    _atom_site_type_symbol
    _atom_site_label
    _atom_site_fract_x
    _atom_site_fract_y
    _atom_site_fract_z
    _atom_site_U_iso_or_equiv
    _atom_site_adp_type
    _atom_site_calc_flag
    _atom_site_refinement_flags
    _atom_site_occupancy
    _atom_site_symmetry_multiplicity
    _atom_site_disorder_assembly
    _atom_site_disorder_group
    Fe Fe1 0.0000 0.5000 0.0000 0.01869(13) Uani d S 1 2 . .
    Fe Fe2 0.5000 0.0000 0.5000 0.01952(13) Uani d S 1 2 . .
    N N1 -0.1628(2) 0.42371(15) 0.18511(15) 0.0333(5) Uani d . 1 1 . .
    N N2 0.2623(2) -0.04837(16) 0.44363(15) 0.0379(6) Uani d . 1 1 . .
    N N3 0.14203(17) 0.41953(12) 0.03907(12) 0.0205(4) Uani d . 1 1 . .
    N N4 0.04346(17) 0.59835(12) 0.05767(12) 0.0197(4) Uani d . 1 1 . .
    N N5 0.46273(17) 0.12961(13) 0.44784(12) 0.0215(4) Uani d . 1 1 . .
    N N6 0.60197(17) -0.02392(13) 0.38148(12) 0.0218(4) Uani d . 1 1 . .
    N N7 0.00444(19) 0.17939(14) 0.34375(14) 0.0297(5) Uani d . 1 1 . .
    C C1 -0.1057(2) 0.45270(16) 0.11609(17) 0.0220(5) Uani d . 1 1 . .
    C C2 0.3502(2) -0.03109(16) 0.46476(15) 0.0242(5) Uani d . 1 1 . .
    C C3 0.1698(2) 0.32906(16) 0.03127(15) 0.0220(5) Uani d . 1 1 . .
    C C4 0.2723(2) 0.29234(17) 0.07419(16) 0.0267(6) Uani d . 1 1 . .
    H H4 0.3093 0.2317 0.0778 0.032 Uiso calc R 1 1 . .
    C C5 0.3062(2) 0.36000(16) 0.10847(17) 0.0279(6) Uani d . 1 1 . .
    H H5 0.3723 0.3562 0.1400 0.033 Uiso calc R 1 1 . .
    C C6 0.2240(2) 0.43871(16) 0.08838(15) 0.0216(5) Uani d . 1 1 . .
    C C7 0.2201(2) 0.51980(16) 0.12243(15) 0.0219(5) Uani d . 1 1 . .
    C C8 0.1332(2) 0.59287(15) 0.10891(15) 0.0207(5) Uani d . 1 1 . .
    C C9 0.1306(2) 0.67796(16) 0.14082(16) 0.0254(6) Uani d . 1 1 . .
    H H9 0.1812 0.6913 0.1788 0.030 Uiso calc R 1 1 . .
    C C10 0.0428(2) 0.73499(16) 0.10639(16) 0.0258(6) Uani d . 1 1 . .
    H H10 0.0207 0.7964 0.1150 0.031 Uiso calc R 1 1 . .
    C C11 -0.0111(2) 0.68592(15) 0.05439(15) 0.0223(5) Uani d . 1 1 . .
    C C12 -0.1068(2) 0.72216(16) 0.00936(16) 0.0229(5) Uani d . 1 1 . .
    C C13 0.3131(2) 0.52463(16) 0.17977(17) 0.0257(6) Uani d . 1 1 . .
    C C14 0.2745(3) 0.52788(18) 0.27039(18) 0.0372(7) Uani d . 1 1 . .
    H H14 0.1879 0.5300 0.2964 0.045 Uiso calc R 1 1 . .
    C C15 0.3606(3) 0.5280(2) 0.3240(2) 0.0526(9) Uani d . 1 1 . .
    H H15 0.3327 0.5308 0.3862 0.063 Uiso calc R 1 1 . .
    C C16 0.4861(4) 0.5242(2) 0.2874(3) 0.0601(10) Uani d . 1 1 . .
    H H16 0.5448 0.5234 0.3246 0.072 Uiso calc R 1 1 . .
    C C17 0.5266(3) 0.5217(2) 0.1978(3) 0.0596(10) Uani d . 1 1 . .
    H H17 0.6135 0.5194 0.1726 0.072 Uiso calc R 1 1 . .
    C C18 0.4402(2) 0.52258(19) 0.1431(2) 0.0414(7) Uani d . 1 1 . .
    H H18 0.4686 0.5218 0.0805 0.050 Uiso calc R 1 1 . .
    C C19 -0.1397(2) 0.82238(17) -0.00045(16) 0.0271(6) Uani d . 1 1 . .
    C C20 -0.0519(3) 0.87988(17) -0.05242(18) 0.0355(7) Uani d . 1 1 . .
    H H20 0.0295 0.8552 -0.0765 0.043 Uiso calc R 1 1 . .
    C C21 -0.0822(3) 0.97271(19) -0.0692(2) 0.0467(8) Uani d . 1 1 . .
    H H21 -0.0215 1.0110 -0.1045 0.056 Uiso calc R 1 1 . .
    C C22 -0.1998(3) 1.0094(2) -0.0350(2) 0.0501(9) Uani d . 1 1 . .
    H H22 -0.2210 1.0728 -0.0476 0.060 Uiso calc R 1 1 . .
    C C23 -0.2868(3) 0.9538(2) 0.0175(2) 0.0457(8) Uani d . 1 1 . .
    H H23 -0.3678 0.9792 0.0418 0.055 Uiso calc R 1 1 . .
    C C24 -0.2568(3) 0.86053(18) 0.03540(18) 0.0357(7) Uani d . 1 1 . .
    H H24 -0.3172 0.8229 0.0724 0.043 Uiso calc R 1 1 . .
    C C25 0.3902(2) 0.19649(16) 0.49195(16) 0.0234(5) Uani d . 1 1 . .
    C C26 0.3856(2) 0.27988(17) 0.43057(17) 0.0310(6) Uani d . 1 1 . .
    H H26 0.3441 0.3363 0.4445 0.037 Uiso calc R 1 1 . .
    C C27 0.4508(2) 0.26329(16) 0.35002(17) 0.0291(6) Uani d . 1 1 . .
    H H27 0.4624 0.3056 0.2962 0.035 Uiso calc R 1 1 . .
    C C28 0.5000(2) 0.16996(16) 0.36010(16) 0.0233(5) Uani d . 1 1 . .
    C C29 0.5730(2) 0.12724(16) 0.29087(15) 0.0234(5) Uani d . 1 1 . .
    C C30 0.6228(2) 0.03713(16) 0.30303(15) 0.0227(5) Uani d . 1 1 . .
    C C31 0.7066(2) -0.00506(17) 0.23383(16) 0.0287(6) Uani d . 1 1 . .
    H H31 0.7364 0.0228 0.1741 0.034 Uiso calc R 1 1 . .
    C C32 0.7351(2) -0.09116(17) 0.26913(16) 0.0281(6) Uani d . 1 1 . .
    H H32 0.7891 -0.1354 0.2391 0.034 Uiso calc R 1 1 . .
    C C33 0.6684(2) -0.10386(16) 0.36095(15) 0.0229(5) Uani d . 1 1 . .
    C C34 0.6721(2) -0.18564(16) 0.41893(16) 0.0251(6) Uani d . 1 1 . .
    C C35 0.5930(2) 0.17737(16) 0.19703(16) 0.0246(5) Uani d . 1 1 . .
    C C36 0.5446(2) 0.14431(17) 0.13316(16) 0.0265(6) Uani d . 1 1 . .
    H H36 0.5002 0.0915 0.1503 0.032 Uiso calc R 1 1 . .
    C C37 0.5608(2) 0.18797(17) 0.04515(16) 0.0290(6) Uani d . 1 1 . .
    H H37 0.5285 0.1646 0.0021 0.035 Uiso calc R 1 1 . .
    C C38 0.6235(2) 0.26498(19) 0.02011(18) 0.0345(6) Uani d . 1 1 . .
    H H38 0.6333 0.2954 -0.0399 0.041 Uiso calc R 1 1 . .
    C C39 0.6723(2) 0.29803(19) 0.08211(18) 0.0356(7) Uani d . 1 1 . .
    H H39 0.7166 0.3508 0.0643 0.043 Uiso calc R 1 1 . .
    C C40 0.6571(2) 0.25502(17) 0.16997(17) 0.0302(6) Uani d . 1 1 . .
    H H40 0.6907 0.2786 0.2122 0.036 Uiso calc R 1 1 . .
    C C41 0.7494(2) -0.26561(17) 0.38376(16) 0.0291(6) Uani d . 1 1 . .
    C C42 0.7143(3) -0.3075(2) 0.3214(2) 0.0585(10) Uani d . 1 1 . .
    H H42 0.6396 -0.2854 0.3006 0.070 Uiso calc R 1 1 . .
    C C43 0.7865(3) -0.3816(2) 0.2883(3) 0.0655(11) Uani d . 1 1 . .
    H H43 0.7602 -0.4099 0.2458 0.079 Uiso calc R 1 1 . .
    C C44 0.8940(3) -0.4134(2) 0.3167(2) 0.0540(9) Uani d . 1 1 . .
    H H44 0.9434 -0.4640 0.2943 0.065 Uiso calc R 1 1 . .
    C C45 0.9299(4) -0.3726(3) 0.3767(3) 0.0819(13) Uani d . 1 1 . .
    H H45 1.0050 -0.3949 0.3970 0.098 Uiso calc R 1 1 . .
    C C46 0.8588(3) -0.2983(2) 0.4095(2) 0.0639(11) Uani d . 1 1 . .
    H H46 0.8873 -0.2698 0.4509 0.077 Uiso calc R 1 1 . .
    C C47A 0.0168(4) 0.2646(3) 0.2738(3) 0.0416(11) Uani d P 0.710(3) 1 A -1
    H H47A -0.0657 0.2864 0.2587 0.050 Uiso calc PR 0.710(3) 1 A -1
    H H47B 0.0747 0.2502 0.2184 0.050 Uiso calc PR 0.710(3) 1 A -1
    C C47B 0.0593(8) 0.2357(6) 0.3891(6) 0.034(2) Uani d P 0.290(3) 1 A -2
    H H47C 0.1433 0.2095 0.3982 0.041 Uiso calc PR 0.290(3) 1 A -2
    H H47D 0.0057 0.2448 0.4478 0.041 Uiso calc PR 0.290(3) 1 A -2
    C C48A 0.0676(3) 0.3408(2) 0.3107(3) 0.0724(12) Uani d P 0.710(3) 1 A -1
    H H48A 0.0074 0.3580 0.3631 0.109 Uiso calc PR 0.710(3) 1 A -1
    H H48B 0.0796 0.3939 0.2639 0.109 Uiso calc PR 0.710(3) 1 A -1
    H H48C 0.1476 0.3182 0.3280 0.109 Uiso calc PR 0.710(3) 1 A -1
    C C48B 0.0676(3) 0.3408(2) 0.3107(3) 0.0724(12) Uani d P 0.29 1 A -2
    H H48D 0.0140 0.3892 0.3388 0.109 Uiso calc PR 0.290(3) 1 A -2
    H H48E 0.0394 0.3329 0.2567 0.109 Uiso calc PR 0.290(3) 1 A -2
    H H48F 0.1541 0.3572 0.2942 0.109 Uiso calc PR 0.290(3) 1 A -2
    C C49A -0.0808(4) 0.1996(3) 0.4304(3) 0.0385(10) Uani d P 0.710(3) 1 A -1
    H H49A -0.0400 0.2393 0.4584 0.046 Uiso calc PR 0.710(3) 1 A -1
    H H49B -0.0933 0.1423 0.4724 0.046 Uiso calc PR 0.710(3) 1 A -1
    C C49B -0.1269(8) 0.2211(7) 0.3257(6) 0.036(2) Uani d P 0.290(3) 1 A -2
    H H49C -0.1668 0.1766 0.3031 0.043 Uiso calc PR 0.290(3) 1 A -2
    H H49D -0.1174 0.2757 0.2796 0.043 Uiso calc PR 0.290(3) 1 A -2
    C C50A -0.2114(3) 0.2472(2) 0.4158(2) 0.0580(9) Uani d P 0.710(3) 1 A -1
    H H50A -0.2003 0.3066 0.3788 0.087 Uiso calc PR 0.710(3) 1 A -1
    H H50B -0.2651 0.2549 0.4740 0.087 Uiso calc PR 0.710(3) 1 A -1
    H H50C -0.2505 0.2096 0.3854 0.087 Uiso calc PR 0.710(3) 1 A -1
    C C50B -0.2114(3) 0.2472(2) 0.4158(2) 0.0580(9) Uani d P 0.29 1 A -2
    H H50D -0.2720 0.2982 0.4018 0.087 Uiso calc PR 0.290(3) 1 A -2
    H H50E -0.1588 0.2645 0.4528 0.087 Uiso calc PR 0.290(3) 1 A -2
    H H50F -0.2560 0.1950 0.4486 0.087 Uiso calc PR 0.290(3) 1 A -2
    C C51A -0.0429(4) 0.1098(3) 0.3038(3) 0.0461(12) Uani d P 0.710(3) 1 A -1
    H H51A 0.0114 0.1037 0.2446 0.055 Uiso calc PR 0.710(3) 1 A -1
    H H51B -0.1280 0.1316 0.2936 0.055 Uiso calc PR 0.710(3) 1 A -1
    C C51B -0.0146(8) 0.0877(6) 0.4082(6) 0.028(2) Uani d P 0.290(3) 1 A -2
    H H51C 0.0631 0.0665 0.4309 0.034 Uiso calc PR 0.290(3) 1 A -2
    H H51D -0.0821 0.0978 0.4603 0.034 Uiso calc PR 0.290(3) 1 A -2
    C C52A -0.0476(3) 0.0148(2) 0.3627(2) 0.0537(9) Uani d P 0.710(3) 1 A -1
    H H52A 0.0367 -0.0084 0.3713 0.081 Uiso calc PR 0.710(3) 1 A -1
    H H52B -0.0802 -0.0268 0.3327 0.081 Uiso calc PR 0.710(3) 1 A -1
    H H52C -0.1022 0.0199 0.4212 0.081 Uiso calc PR 0.710(3) 1 A -1
    C C52B -0.0476(3) 0.0148(2) 0.3627(2) 0.0537(9) Uani d P 0.29 1 A -2
    H H52D -0.1333 0.0287 0.3529 0.081 Uiso calc PR 0.290(3) 1 A -2
    H H52E -0.0408 -0.0440 0.4009 0.081 Uiso calc PR 0.290(3) 1 A -2
    H H52F 0.0100 0.0128 0.3048 0.081 Uiso calc PR 0.290(3) 1 A -2
    C C53A 0.1330(3) 0.1462(3) 0.3667(3) 0.0353(10) Uani d P 0.710(3) 1 A -1
    H H53A 0.1256 0.0918 0.4132 0.042 Uiso calc PR 0.710(3) 1 A -1
    H H53B 0.1643 0.1940 0.3907 0.042 Uiso calc PR 0.710(3) 1 A -1
    C C53B 0.0757(5) 0.1613(6) 0.2532(6) 0.037(2) Uani d PD 0.290(3) 1 A -2
    H H53C 0.0788 0.2171 0.2083 0.044 Uiso calc PR 0.290(3) 1 A -2
    H H53D 0.0399 0.1141 0.2314 0.044 Uiso calc PR 0.290(3) 1 A -2
    C C54A 0.2278(3) 0.1224(3) 0.2790(3) 0.0806(14) Uani d P 0.710(3) 1 A -1
    H H54A 0.1887 0.0851 0.2484 0.121 Uiso calc PR 0.710(3) 1 A -1
    H H54B 0.3035 0.0889 0.2956 0.121 Uiso calc PR 0.710(3) 1 A -1
    H H54C 0.2498 0.1786 0.2387 0.121 Uiso calc PR 0.710(3) 1 A -1
    C C54B 0.2278(3) 0.1224(3) 0.2790(3) 0.0806(14) Uani d PD 0.29 1 A -2
    C C1A 0.3425(7) 0.8040(7) 0.3096(5) 0.074(2) Uiso d PD 0.584(6) 1 B -3
    H H1A1 0.3902 0.7452 0.3245 0.089 Uiso calc PR 0.584(6) 1 B -3
    H H1A2 0.3516 0.8434 0.3527 0.089 Uiso calc PR 0.584(6) 1 B -3
    Cl Cl1A 0.1862(3) 0.7849(3) 0.3279(3) 0.1086(13) Uani d PDU 0.584(6) 1 B -3
    Cl Cl2A 0.4121(5) 0.8529(5) 0.2030(3) 0.184(3) Uani d PDU 0.584(6) 1 B -3
    C C1B 0.3142(15) 0.8672(12) 0.2567(16) 0.074(2) Uiso d PD 0.202(5) 1 C -4
    H H1B1 0.3383 0.8787 0.3117 0.089 Uiso calc PR 0.202(5) 1 C -4
    H H1B2 0.3156 0.9246 0.2141 0.089 Uiso calc PR 0.202(5) 1 C -4
    Cl Cl1B 0.1710(10) 0.8330(9) 0.2823(10) 0.127(4) Uani d PDU 0.202(5) 1 C -4
    Cl Cl2B 0.4202(7) 0.7859(7) 0.2089(6) 0.088(3) Uani d PDU 0.202(5) 1 C -4
    C C1C 0.409(2) 0.8496(11) 0.2754(14) 0.074(2) Uiso d PD 0.208(3) 1 D -5
    H H1C1 0.5006 0.8431 0.2727 0.089 Uiso calc PR 0.208(3) 1 D -5
    H H1C2 0.3695 0.8831 0.3255 0.089 Uiso calc PR 0.208(3) 1 D -5
    Cl Cl1C 0.3561(15) 0.7451(6) 0.2959(10) 0.208(8) Uani d PD 0.208(3) 1 D -5
    Cl Cl2C 0.3785(13) 0.9107(7) 0.1765(6) 0.142(4) Uani d PDU 0.208(3) 1 D -5
    H H54D 0.2700(17) 0.079(2) 0.2397(19) 0.213 Uiso d PD 0.290(3) 1 A -2
    H H54E 0.2180(7) 0.093(3) 0.3417(8) 0.213 Uiso d PD 0.290(3) 1 A -2
    H H54F 0.2780(15) 0.1741(6) 0.269(3) 0.213 Uiso d PD 0.290(3) 1 A -2
loop_
    _atom_site_aniso_label
    _atom_site_aniso_U_11
    _atom_site_aniso_U_22
    _atom_site_aniso_U_33
    _atom_site_aniso_U_12
    _atom_site_aniso_U_13
    _atom_site_aniso_U_23
    Fe1 0.0177(3) 0.0193(3) 0.0194(3) 0.00194(19) -0.0052(2) -0.0044(2)
    Fe2 0.0203(3) 0.0192(3) 0.0185(3) -0.0006(2) -0.0025(2) -0.0039(2)
    N1 0.0309(13) 0.0365(13) 0.0309(13) -0.0030(10) -0.0021(11) -0.0060(11)
    N2 0.0343(14) 0.0445(15) 0.0361(14) -0.0105(11) -0.0102(11) 0.0000(11)
    N3 0.0194(10) 0.0203(10) 0.0219(11) 0.0028(8) -0.0063(8) -0.0043(8)
    N4 0.0198(10) 0.0205(10) 0.0191(10) 0.0013(8) -0.0053(8) -0.0039(8)
    N5 0.0224(11) 0.0208(11) 0.0203(11) -0.0019(8) -0.0014(9) -0.0041(8)
    N6 0.0229(11) 0.0207(11) 0.0205(11) 0.0010(9) -0.0033(9) -0.0033(8)
    N7 0.0271(12) 0.0315(12) 0.0293(12) -0.0027(10) -0.0089(10) 0.0034(10)
    C1 0.0200(13) 0.0213(13) 0.0272(14) 0.0036(10) -0.0099(11) -0.0076(11)
    C2 0.0278(14) 0.0239(13) 0.0177(13) -0.0010(11) -0.0011(11) 0.0007(10)
    C3 0.0192(12) 0.0235(13) 0.0217(13) 0.0068(10) -0.0045(10) -0.0043(10)
    C4 0.0245(14) 0.0253(13) 0.0303(14) 0.0087(11) -0.0091(11) -0.0071(11)
    C5 0.0225(13) 0.0310(15) 0.0320(15) 0.0063(11) -0.0125(11) -0.0071(12)
    C6 0.0180(12) 0.0242(13) 0.0214(13) 0.0031(10) -0.0043(10) -0.0028(10)
    C7 0.0185(12) 0.0242(13) 0.0233(13) -0.0010(10) -0.0055(10) -0.0035(10)
    C8 0.0183(12) 0.0230(13) 0.0199(12) -0.0020(10) -0.0032(10) -0.0015(10)
    C9 0.0282(14) 0.0284(14) 0.0224(13) -0.0022(11) -0.0081(11) -0.0082(11)
    C10 0.0295(14) 0.0216(13) 0.0280(14) 0.0021(11) -0.0080(11) -0.0087(11)
    C11 0.0232(13) 0.0213(13) 0.0222(13) 0.0014(10) -0.0047(10) -0.0049(10)
    C12 0.0223(13) 0.0218(13) 0.0238(13) 0.0038(10) -0.0042(10) -0.0060(10)
    C13 0.0227(13) 0.0217(13) 0.0352(15) 0.0023(10) -0.0122(11) -0.0061(11)
    C14 0.0432(17) 0.0341(16) 0.0395(17) -0.0068(13) -0.0173(14) -0.0060(13)
    C15 0.072(2) 0.048(2) 0.048(2) -0.0080(18) -0.0355(18) -0.0036(16)
    C16 0.069(3) 0.047(2) 0.083(3) 0.0031(18) -0.059(2) -0.0119(19)
    C17 0.0314(17) 0.056(2) 0.106(3) 0.0034(15) -0.035(2) -0.030(2)
    C18 0.0271(15) 0.0437(17) 0.059(2) 0.0036(13) -0.0135(14) -0.0211(15)
    C19 0.0340(15) 0.0252(13) 0.0260(14) 0.0059(11) -0.0154(12) -0.0083(11)
    C20 0.0439(17) 0.0275(15) 0.0385(16) 0.0023(13) -0.0162(14) -0.0076(12)
    C21 0.065(2) 0.0254(16) 0.053(2) -0.0028(15) -0.0207(17) -0.0041(14)
    C22 0.074(2) 0.0238(16) 0.058(2) 0.0129(16) -0.0295(19) -0.0128(15)
    C23 0.055(2) 0.0371(17) 0.0500(19) 0.0236(15) -0.0226(16) -0.0235(15)
    C24 0.0398(16) 0.0338(16) 0.0370(16) 0.0084(13) -0.0143(13) -0.0146(13)
    C25 0.0248(13) 0.0192(13) 0.0256(13) 0.0011(10) -0.0047(11) -0.0043(10)
    C26 0.0364(16) 0.0211(14) 0.0310(15) 0.0033(11) -0.0011(12) -0.0029(11)
    C27 0.0353(15) 0.0220(13) 0.0266(14) 0.0019(11) -0.0053(12) 0.0013(11)
    C28 0.0237(13) 0.0229(13) 0.0225(13) -0.0025(10) -0.0034(10) -0.0026(10)
    C29 0.0234(13) 0.0258(13) 0.0205(13) -0.0048(11) -0.0029(10) -0.0019(10)
    C30 0.0233(13) 0.0245(13) 0.0201(13) -0.0014(10) -0.0036(10) -0.0041(10)
    C31 0.0312(15) 0.0349(15) 0.0172(13) 0.0019(12) -0.0004(11) -0.0054(11)
    C32 0.0318(15) 0.0301(15) 0.0204(13) 0.0049(11) -0.0019(11) -0.0078(11)
    C33 0.0225(13) 0.0233(13) 0.0221(13) 0.0005(10) -0.0027(10) -0.0050(10)
    C34 0.0243(13) 0.0245(13) 0.0265(14) 0.0010(11) -0.0032(11) -0.0081(11)
    C35 0.0233(13) 0.0245(13) 0.0223(13) 0.0025(11) -0.0004(10) -0.0020(10)
    C36 0.0242(13) 0.0257(13) 0.0280(14) 0.0011(11) -0.0036(11) -0.0040(11)
    C37 0.0236(14) 0.0378(16) 0.0238(14) 0.0067(12) -0.0042(11) -0.0066(12)
    C38 0.0309(15) 0.0411(17) 0.0252(14) 0.0032(13) -0.0024(12) 0.0038(12)
    C39 0.0319(15) 0.0376(16) 0.0319(16) -0.0070(13) 0.0004(12) 0.0035(13)
    C40 0.0324(15) 0.0317(15) 0.0256(14) -0.0046(12) -0.0036(12) -0.0030(11)
    C41 0.0337(15) 0.0244(14) 0.0244(14) 0.0016(11) 0.0024(12) -0.0034(11)
    C42 0.0323(17) 0.061(2) 0.093(3) 0.0073(15) -0.0122(18) -0.050(2)
    C43 0.045(2) 0.054(2) 0.104(3) -0.0023(17) 0.001(2) -0.052(2)
    C44 0.055(2) 0.0324(17) 0.061(2) 0.0126(15) 0.0128(18) -0.0148(16)
    C45 0.069(3) 0.102(3) 0.077(3) 0.057(2) -0.030(2) -0.046(3)
    C46 0.056(2) 0.084(3) 0.062(2) 0.0368(19) -0.0269(18) -0.048(2)
    C47A 0.038(2) 0.040(2) 0.039(2) 0.0023(19) -0.0091(19) 0.0141(19)
    C47B 0.023(5) 0.041(6) 0.040(6) -0.009(4) -0.009(4) -0.004(4)
    C48A 0.063(2) 0.038(2) 0.108(3) -0.0171(18) 0.006(2) -0.008(2)
    C48B 0.063(2) 0.038(2) 0.108(3) -0.0171(18) 0.006(2) -0.008(2)
    C49A 0.036(2) 0.042(2) 0.035(2) -0.0070(19) -0.0023(19) -0.0026(19)
    C49B 0.032(5) 0.039(6) 0.038(6) -0.008(4) -0.020(4) 0.011(4)
    C50A 0.0380(19) 0.054(2) 0.072(2) 0.0066(16) 0.0001(17) -0.0049(19)
    C50B 0.0380(19) 0.054(2) 0.072(2) 0.0066(16) 0.0001(17) -0.0049(19)
    C51A 0.034(2) 0.051(3) 0.063(3) 0.001(2) -0.024(2) -0.017(2)
    C51B 0.023(5) 0.029(5) 0.030(5) -0.003(4) -0.010(4) 0.010(4)
    C52A 0.057(2) 0.0359(18) 0.072(2) -0.0098(16) -0.0217(18) -0.0050(17)
    C52B 0.057(2) 0.0359(18) 0.072(2) -0.0098(16) -0.0217(18) -0.0050(17)
    C53A 0.030(2) 0.035(2) 0.041(2) -0.0074(18) -0.0176(18) 0.0106(18)
    C53B 0.049(6) 0.043(6) 0.017(5) -0.001(5) -0.007(4) -0.001(4)
    C54A 0.046(2) 0.062(2) 0.099(3) 0.0162(18) 0.025(2) 0.020(2)
    C54B 0.046(2) 0.062(2) 0.099(3) 0.0162(18) 0.025(2) 0.020(2)
    Cl1A 0.094(2) 0.141(3) 0.116(3) 0.010(2) -0.0330(17) -0.088(2)
    Cl2A 0.178(4) 0.257(8) 0.076(3) 0.039(5) 0.004(2) 0.008(4)
    Cl1B 0.115(6) 0.134(9) 0.165(11) 0.025(6) -0.063(7) -0.095(8)
    Cl2B 0.089(5) 0.121(7) 0.066(5) -0.013(5) -0.022(3) -0.037(5)
    Cl1C 0.345(19) 0.085(6) 0.247(15) -0.047(8) -0.204(15) 0.035(7)
    Cl2C 0.230(12) 0.140(8) 0.073(6) -0.061(8) -0.033(6) -0.029(5)
_geom_special_details
;
All e.s.d.'s (except the e.s.d. in the dihedral angle between two l.s. planes)
are estimated using the full covariance matrix. The cell e.s.d.'s are taken
into account individually in the estimation of e.s.d.'s in distances, angles
and torsion angles; correlations between e.s.d.'s in cell parameters are only
used when they are defined by crystal symmetry. An approximate (isotropic)
treatment of cell e.s.d.'s is used for estimating e.s.d.'s involving l.s.
planes.
;
loop_
    _geom_bond_atom_site_label_1
    _geom_bond_atom_site_label_2
    _geom_bond_site_symmetry_2
    _geom_bond_distance
    _geom_bond_publ_flag
    Fe1 C1 . 1.982(3) ?
    Fe1 C1 2_565 1.982(3) ?
    Fe1 N3 2_565 1.9928(18) ?
    Fe1 N3 . 1.9928(18) ?
    Fe1 N4 . 2.0038(17) ?
    Fe1 N4 2_565 2.0038(17) ?
    Fe2 C2 . 1.973(2) ?
    Fe2 C2 2_656 1.973(2) ?
    Fe2 N6 2_656 1.9945(19) ?
    Fe2 N6 . 1.9946(19) ?
    Fe2 N5 2_656 2.0056(19) ?
    Fe2 N5 . 2.0056(19) ?
    N1 C1 . 1.156(3) ?
    N2 C2 . 1.155(3) ?
    N3 C3 . 1.378(3) ?
    N3 C6 . 1.383(3) ?
    N4 C11 . 1.377(3) ?
    N4 C8 . 1.380(3) ?
    N5 C28 . 1.381(3) ?
    N5 C25 . 1.385(3) ?
    N6 C33 . 1.378(3) ?
    N6 C30 . 1.382(3) ?
    N7 C47B . 1.442(9) ?
    N7 C51A . 1.497(4) ?
    N7 C53B . 1.500(8) ?
    N7 C49A . 1.514(4) ?
    N7 C47A . 1.525(4) ?
    N7 C53A . 1.537(4) ?
    N7 C51B . 1.562(8) ?
    N7 C49B . 1.567(9) ?
    C3 C12 2_565 1.397(3) ?
    C3 C4 . 1.437(3) ?
    C4 C5 . 1.348(3) ?
    C4 H4 . 0.9500 ?
    C5 C6 . 1.433(3) ?
    C5 H5 . 0.9500 ?
    C6 C7 . 1.401(3) ?
    C7 C8 . 1.385(3) ?
    C7 C13 . 1.506(3) ?
    C8 C9 . 1.443(3) ?
    C9 C10 . 1.348(3) ?
    C9 H9 . 0.9500 ?
    C10 C11 . 1.434(3) ?
    C10 H10 . 0.9500 ?
    C11 C12 . 1.392(3) ?
    C12 C3 2_565 1.397(3) ?
    C12 C19 . 1.496(3) ?
    C13 C14 . 1.379(4) ?
    C13 C18 . 1.390(4) ?
    C14 C15 . 1.386(4) ?
    C14 H14 . 0.9500 ?
    C15 C16 . 1.373(5) ?
    C15 H15 . 0.9500 ?
    C16 C17 . 1.364(5) ?
    C16 H16 . 0.9500 ?
    C17 C18 . 1.400(4) ?
    C17 H17 . 0.9500 ?
    C18 H18 . 0.9500 ?
    C19 C24 . 1.386(4) ?
    C19 C20 . 1.397(4) ?
    C20 C21 . 1.388(4) ?
    C20 H20 . 0.9500 ?
    C21 C22 . 1.376(4) ?
    C21 H21 . 0.9500 ?
    C22 C23 . 1.377(4) ?
    C22 H22 . 0.9500 ?
    C23 C24 . 1.395(4) ?
    C23 H23 . 0.9500 ?
    C24 H24 . 0.9500 ?
    C25 C34 2_656 1.390(3) ?
    C25 C26 . 1.438(3) ?
    C26 C27 . 1.342(3) ?
    C26 H26 . 0.9500 ?
    C27 C28 . 1.437(3) ?
    C27 H27 . 0.9500 ?
    C28 C29 . 1.393(3) ?
    C29 C30 . 1.396(3) ?
    C29 C35 . 1.497(3) ?
    C30 C31 . 1.435(3) ?
    C31 C32 . 1.343(3) ?
    C31 H31 . 0.9500 ?
    C32 C33 . 1.440(3) ?
    C32 H32 . 0.9500 ?
    C33 C34 . 1.392(3) ?
    C34 C25 2_656 1.390(3) ?
    C34 C41 . 1.498(3) ?
    C35 C40 . 1.393(3) ?
    C35 C36 . 1.401(3) ?
    C36 C37 . 1.387(3) ?
    C36 H36 . 0.9500 ?
    C37 C38 . 1.375(4) ?
    C37 H37 . 0.9500 ?
    C38 C39 . 1.379(4) ?
    C38 H38 . 0.9500 ?
    C39 C40 . 1.382(3) ?
    C39 H39 . 0.9500 ?
    C40 H40 . 0.9500 ?
    C41 C46 . 1.359(4) ?
    C41 C42 . 1.378(4) ?
    C42 C43 . 1.393(4) ?
    C42 H42 . 0.9500 ?
    C43 C44 . 1.355(5) ?
    C43 H43 . 0.9500 ?
    C44 C45 . 1.343(5) ?
    C44 H44 . 0.9500 ?
    C45 C46 . 1.390(4) ?
    C45 H45 . 0.9500 ?
    C46 H46 . 0.9500 ?
    C47A C48A . 1.571(5) ?
    C47A H47A . 0.9900 ?
    C47A H47B . 0.9900 ?
    C47B H47C . 0.9900 ?
    C47B H47D . 0.9900 ?
    C48A H48A . 0.9800 ?
    C48A H48B . 0.9800 ?
    C48A H48C . 0.9800 ?
    C49A C50A . 1.571(5) ?
    C49A H49A . 0.9900 ?
    C49A H49B . 0.9900 ?
    C49B H49C . 0.9900 ?
    C49B H49D . 0.9900 ?
    C50A H50A . 0.9800 ?
    C50A H50B . 0.9800 ?
    C50A H50C . 0.9800 ?
    C51A C52A . 1.555(5) ?
    C51A H51A . 0.9900 ?
    C51A H51B . 0.9900 ?
    C51B H51C . 0.9900 ?
    C51B H51D . 0.9900 ?
    C52A H52A . 0.9800 ?
    C52A H52B . 0.9800 ?
    C52A H52C . 0.9800 ?
    C53A C54A . 1.586(5) ?
    C53A H53A . 0.9900 ?
    C53A H53B . 0.9900 ?
    C53A H54E . 1.19(3) ?
    C53B H53C . 0.9900 ?
    C53B H53D . 0.9900 ?
    C54A H54A . 0.9800 ?
    C54A H54B . 0.9800 ?
    C54A H54C . 0.9800 ?
    C54A H54D . 0.9801(10) ?
    C54A H54E . 0.9801(10) ?
    C54A H54F . 0.9801(10) ?
    C1A Cl1A . 1.733(8) ?
    C1A Cl2A . 1.735(9) ?
    C1A H1A1 . 0.9900 ?
    C1A H1A2 . 0.9900 ?
    C1B Cl1B . 1.662(15) ?
    C1B Cl2B . 1.730(15) ?
    C1B H1B1 . 0.9900 ?
    C1B H1B2 . 0.9900 ?
    C1C Cl1C . 1.697(16) ?
    C1C Cl2C . 1.720(16) ?
    C1C H1C1 . 0.9900 ?
    C1C H1C2 . 0.9900 ?
loop_
    _geom_angle_atom_site_label_1
    _geom_angle_atom_site_label_2
    _geom_angle_atom_site_label_3
    _geom_angle_site_symmetry_1
    _geom_angle_site_symmetry_3
    _geom_angle
    _geom_angle_publ_flag
    C1 Fe1 C1 . 2_565 180.00(13) ?
    C1 Fe1 N3 . 2_565 92.38(8) ?
    C1 Fe1 N3 2_565 2_565 87.62(8) ?
    C1 Fe1 N3 . . 87.62(8) ?
    C1 Fe1 N3 2_565 . 92.38(8) ?
    N3 Fe1 N3 2_565 . 180.00(10) ?
    C1 Fe1 N4 . . 89.31(8) ?
    C1 Fe1 N4 2_565 . 90.69(8) ?
    N3 Fe1 N4 2_565 . 90.51(7) ?
    N3 Fe1 N4 . . 89.49(7) ?
    C1 Fe1 N4 . 2_565 90.69(8) ?
    C1 Fe1 N4 2_565 2_565 89.31(8) ?
    N3 Fe1 N4 2_565 2_565 89.49(7) ?
    N3 Fe1 N4 . 2_565 90.51(7) ?
    N4 Fe1 N4 . 2_565 180.00(8) ?
    C2 Fe2 C2 . 2_656 180.0 ?
    C2 Fe2 N6 . 2_656 90.31(9) ?
    C2 Fe2 N6 2_656 2_656 89.69(9) ?
    C2 Fe2 N6 . . 89.69(8) ?
    C2 Fe2 N6 2_656 . 90.31(9) ?
    N6 Fe2 N6 2_656 . 180.0 ?
    C2 Fe2 N5 . 2_656 90.82(9) ?
    C2 Fe2 N5 2_656 2_656 89.18(9) ?
    N6 Fe2 N5 2_656 2_656 90.06(8) ?
    N6 Fe2 N5 . 2_656 89.94(8) ?
    C2 Fe2 N5 . . 89.18(9) ?
    C2 Fe2 N5 2_656 . 90.82(9) ?
    N6 Fe2 N5 2_656 . 89.94(8) ?
    N6 Fe2 N5 . . 90.06(8) ?
    N5 Fe2 N5 2_656 . 180.00(10) ?
    C3 N3 C6 . . 105.30(18) ?
    C3 N3 Fe1 . . 126.50(15) ?
    C6 N3 Fe1 . . 127.82(15) ?
    C11 N4 C8 . . 105.63(18) ?
    C11 N4 Fe1 . . 126.77(15) ?
    C8 N4 Fe1 . . 127.59(15) ?
    C28 N5 C25 . . 105.70(19) ?
    C28 N5 Fe2 . . 127.35(15) ?
    C25 N5 Fe2 . . 126.91(15) ?
    C33 N6 C30 . . 105.54(19) ?
    C33 N6 Fe2 . . 127.45(15) ?
    C30 N6 Fe2 . . 127.00(15) ?
    C47B N7 C51A . . 171.9(4) ?
    C47B N7 C53B . . 116.8(5) ?
    C51A N7 C53B . . 63.8(4) ?
    C47B N7 C49A . . 68.0(4) ?
    C51A N7 C49A . . 112.2(3) ?
    C53B N7 C49A . . 173.4(3) ?
    C47B N7 C47A . . 79.6(4) ?
    C51A N7 C47A . . 107.4(3) ?
    C53B N7 C47A . . 66.7(4) ?
    C49A N7 C47A . . 110.9(3) ?
    C47B N7 C53A . . 62.1(4) ?
    C51A N7 C53A . . 110.9(3) ?
    C53B N7 C53A . . 80.2(2) ?
    C49A N7 C53A . . 106.4(2) ?
    C47A N7 C53A . . 109.1(2) ?
    C47B N7 C51B . . 106.6(5) ?
    C51A N7 C51B . . 66.5(4) ?
    C53B N7 C51B . . 109.6(5) ?
    C49A N7 C51B . . 72.1(4) ?
    C47A N7 C51B . . 173.8(4) ?
    C53A N7 C51B . . 74.6(3) ?
    C47B N7 C49B . . 112.3(5) ?
    C51A N7 C49B . . 74.7(4) ?
    C53B N7 C49B . . 103.7(4) ?
    C49A N7 C49B . . 69.8(4) ?
    C47A N7 C49B . . 69.3(4) ?
    C53A N7 C49B . . 174.3(4) ?
    C51B N7 C49B . . 107.6(5) ?
    N1 C1 Fe1 . . 177.2(2) ?
    N2 C2 Fe2 . . 179.3(2) ?
    N3 C3 C12 . 2_565 126.2(2) ?
    N3 C3 C4 . . 110.14(19) ?
    C12 C3 C4 2_565 . 123.7(2) ?
    C5 C4 C3 . . 107.2(2) ?
    C5 C4 H4 . . 126.4 ?
    C3 C4 H4 . . 126.4 ?
    C4 C5 C6 . . 107.2(2) ?
    C4 C5 H5 . . 126.4 ?
    C6 C5 H5 . . 126.4 ?
    N3 C6 C7 . . 125.5(2) ?
    N3 C6 C5 . . 110.2(2) ?
    C7 C6 C5 . . 124.0(2) ?
    C8 C7 C6 . . 123.6(2) ?
    C8 C7 C13 . . 119.3(2) ?
    C6 C7 C13 . . 117.1(2) ?
    N4 C8 C7 . . 125.7(2) ?
    N4 C8 C9 . . 109.9(2) ?
    C7 C8 C9 . . 124.2(2) ?
    C10 C9 C8 . . 106.9(2) ?
    C10 C9 H9 . . 126.5 ?
    C8 C9 H9 . . 126.5 ?
    C9 C10 C11 . . 107.4(2) ?
    C9 C10 H10 . . 126.3 ?
    C11 C10 H10 . . 126.3 ?
    N4 C11 C12 . . 125.7(2) ?
    N4 C11 C10 . . 110.2(2) ?
    C12 C11 C10 . . 124.2(2) ?
    C11 C12 C3 . 2_565 123.7(2) ?
    C11 C12 C19 . . 118.3(2) ?
    C3 C12 C19 2_565 . 117.9(2) ?
    C14 C13 C18 . . 118.5(2) ?
    C14 C13 C7 . . 120.8(2) ?
    C18 C13 C7 . . 120.6(2) ?
    C13 C14 C15 . . 120.8(3) ?
    C13 C14 H14 . . 119.6 ?
    C15 C14 H14 . . 119.6 ?
    C16 C15 C14 . . 120.2(3) ?
    C16 C15 H15 . . 119.9 ?
    C14 C15 H15 . . 119.9 ?
    C17 C16 C15 . . 120.2(3) ?
    C17 C16 H16 . . 119.9 ?
    C15 C16 H16 . . 119.9 ?
    C16 C17 C18 . . 120.0(3) ?
    C16 C17 H17 . . 120.0 ?
    C18 C17 H17 . . 120.0 ?
    C13 C18 C17 . . 120.3(3) ?
    C13 C18 H18 . . 119.8 ?
    C17 C18 H18 . . 119.8 ?
    C24 C19 C20 . . 118.4(2) ?
    C24 C19 C12 . . 122.5(2) ?
    C20 C19 C12 . . 119.0(2) ?
    C21 C20 C19 . . 120.8(3) ?
    C21 C20 H20 . . 119.6 ?
    C19 C20 H20 . . 119.6 ?
    C22 C21 C20 . . 120.3(3) ?
    C22 C21 H21 . . 119.9 ?
    C20 C21 H21 . . 119.9 ?
    C21 C22 C23 . . 119.7(3) ?
    C21 C22 H22 . . 120.2 ?
    C23 C22 H22 . . 120.2 ?
    C22 C23 C24 . . 120.4(3) ?
    C22 C23 H23 . . 119.8 ?
    C24 C23 H23 . . 119.8 ?
    C19 C24 C23 . . 120.5(3) ?
    C19 C24 H24 . . 119.8 ?
    C23 C24 H24 . . 119.8 ?
    N5 C25 C34 . 2_656 126.1(2) ?
    N5 C25 C26 . . 109.6(2) ?
    C34 C25 C26 2_656 . 124.3(2) ?
    C27 C26 C25 . . 107.4(2) ?
    C27 C26 H26 . . 126.3 ?
    C25 C26 H26 . . 126.3 ?
    C26 C27 C28 . . 107.5(2) ?
    C26 C27 H27 . . 126.2 ?
    C28 C27 H27 . . 126.2 ?
    N5 C28 C29 . . 125.7(2) ?
    N5 C28 C27 . . 109.7(2) ?
    C29 C28 C27 . . 124.6(2) ?
    C28 C29 C30 . . 123.4(2) ?
    C28 C29 C35 . . 119.2(2) ?
    C30 C29 C35 . . 117.3(2) ?
    N6 C30 C29 . . 126.3(2) ?
    N6 C30 C31 . . 110.0(2) ?
    C29 C30 C31 . . 123.7(2) ?
    C32 C31 C30 . . 107.4(2) ?
    C32 C31 H31 . . 126.3 ?
    C30 C31 H31 . . 126.3 ?
    C31 C32 C33 . . 107.2(2) ?
    C31 C32 H32 . . 126.4 ?
    C33 C32 H32 . . 126.4 ?
    N6 C33 C34 . . 126.1(2) ?
    N6 C33 C32 . . 109.9(2) ?
    C34 C33 C32 . . 124.0(2) ?
    C25 C34 C33 2_656 . 123.5(2) ?
    C25 C34 C41 2_656 . 118.3(2) ?
    C33 C34 C41 . . 118.2(2) ?
    C40 C35 C36 . . 118.4(2) ?
    C40 C35 C29 . . 123.4(2) ?
    C36 C35 C29 . . 118.2(2) ?
    C37 C36 C35 . . 120.6(2) ?
    C37 C36 H36 . . 119.7 ?
    C35 C36 H36 . . 119.7 ?
    C38 C37 C36 . . 120.1(2) ?
    C38 C37 H37 . . 120.0 ?
    C36 C37 H37 . . 120.0 ?
    C37 C38 C39 . . 120.0(2) ?
    C37 C38 H38 . . 120.0 ?
    C39 C38 H38 . . 120.0 ?
    C38 C39 C40 . . 120.5(2) ?
    C38 C39 H39 . . 119.7 ?
    C40 C39 H39 . . 119.7 ?
    C39 C40 C35 . . 120.5(2) ?
    C39 C40 H40 . . 119.8 ?
    C35 C40 H40 . . 119.8 ?
    C46 C41 C42 . . 117.0(3) ?
    C46 C41 C34 . . 121.7(2) ?
    C42 C41 C34 . . 121.2(2) ?
    C41 C42 C43 . . 121.2(3) ?
    C41 C42 H42 . . 119.4 ?
    C43 C42 H42 . . 119.4 ?
    C44 C43 C42 . . 120.2(3) ?
    C44 C43 H43 . . 119.9 ?
    C42 C43 H43 . . 119.9 ?
    C45 C44 C43 . . 119.2(3) ?
    C45 C44 H44 . . 120.4 ?
    C43 C44 H44 . . 120.4 ?
    C44 C45 C46 . . 120.9(3) ?
    C44 C45 H45 . . 119.5 ?
    C46 C45 H45 . . 119.5 ?
    C41 C46 C45 . . 121.4(3) ?
    C41 C46 H46 . . 119.3 ?
    C45 C46 H46 . . 119.3 ?
    N7 C47A C48A . . 110.4(3) ?
    N7 C47A H47A . . 109.6 ?
    C48A C47A H47A . . 109.6 ?
    N7 C47A H47B . . 109.6 ?
    C48A C47A H47B . . 109.6 ?
    H47A C47A H47B . . 108.1 ?
    N7 C47B H47C . . 111.4 ?
    N7 C47B H47D . . 111.4 ?
    H47C C47B H47D . . 109.2 ?
    N7 C49A C50A . . 112.6(3) ?
    N7 C49A H49A . . 109.1 ?
    C50A C49A H49A . . 109.1 ?
    N7 C49A H49B . . 109.1 ?
    C50A C49A H49B . . 109.1 ?
    H49A C49A H49B . . 107.8 ?
    N7 C49B H49C . . 109.8 ?
    N7 C49B H49D . . 109.8 ?
    H49C C49B H49D . . 108.3 ?
    N7 C51A C52A . . 114.0(3) ?
    N7 C51A H51A . . 108.7 ?
    C52A C51A H51A . . 108.7 ?
    N7 C51A H51B . . 108.7 ?
    C52A C51A H51B . . 108.7 ?
    H51A C51A H51B . . 107.6 ?
    N7 C51B H51C . . 109.1 ?
    N7 C51B H51D . . 109.1 ?
    H51C C51B H51D . . 107.8 ?
    N7 C53A C54A . . 109.5(3) ?
    N7 C53A H53A . . 109.8 ?
    C54A C53A H53A . . 109.8 ?
    N7 C53A H53B . . 109.8 ?
    C54A C53A H53B . . 109.8 ?
    H53A C53A H53B . . 108.2 ?
    N7 C53A H54E . . 136.5(14) ?
    C54A C53A H54E . . 38.09(17) ?
    H53A C53A H54E . . 74.3 ?
    H53B C53A H54E . . 109.5 ?
    N7 C53B H53C . . 111.7 ?
    N7 C53B H53D . . 111.7 ?
    H53C C53B H53D . . 109.5 ?
    C53A C54A H54D . . 151(2) ?
    H54A C54A H54D . . 52.8 ?
    H54B C54A H54D . . 64.8 ?
    H54C C54A H54D . . 99.0 ?
    C53A C54A H54E . . 48.7(15) ?
    H54A C54A H54E . . 106.6 ?
    H54B C54A H54E . . 65.0 ?
    H54C C54A H54E . . 142.9 ?
    H54D C54A H54E . . 109.42(16) ?
    C53A C54A H54F . . 98(2) ?
    H54A C54A H54F . . 143.7 ?
    H54B C54A H54F . . 82.4 ?
    H54C C54A H54F . . 36.4 ?
    H54D C54A H54F . . 109.41(16) ?
    H54E C54A H54F . . 109.42(16) ?
    Cl1A C1A Cl2A . . 117.7(5) ?
    Cl1A C1A H1A1 . . 107.9 ?
    Cl2A C1A H1A1 . . 107.9 ?
    Cl1A C1A H1A2 . . 107.9 ?
    Cl2A C1A H1A2 . . 107.9 ?
    H1A1 C1A H1A2 . . 107.2 ?
    Cl1B C1B Cl2B . . 110.6(10) ?
    Cl1B C1B H1B1 . . 109.5 ?
    Cl2B C1B H1B1 . . 109.5 ?
    Cl1B C1B H1B2 . . 109.5 ?
    Cl2B C1B H1B2 . . 109.5 ?
    H1B1 C1B H1B2 . . 108.1 ?
    Cl1C C1C Cl2C . . 112.0(10) ?
    Cl1C C1C H1C1 . . 109.2 ?
    Cl2C C1C H1C1 . . 109.2 ?
    Cl1C C1C H1C2 . . 109.2 ?
    Cl2C C1C H1C2 . . 109.2 ?
    H1C1 C1C H1C2 . . 107.9 ?
data_global
_journal_date_recd_electronic     2013-06-06
_journal_date_accepted     2013-07-10
_journal_name_full     'Acta Crystallographica, Section E'
_journal_year     2013
_journal_volume     69
_journal_issue      8
_journal_page_first     m462
_journal_page_last     m463
_journal_paper_category     QM
_journal_paper_doi     10.1107/S1600536813019119
_journal_coeditor_code     PJ2003
_publ_contact_author_name     'Shatruk, Michael'
_publ_contact_author_address
;
Department of Chemistry and Biochemistry
Florida State University
95 Chieftan Way
Tallahassee, FL 32306-4390
USA
;
_publ_contact_author_email     shatruk@chem.fsu.edu
_publ_contact_author_fax     '(850)4178417'
_publ_contact_author_phone     '(850)6448281'
_publ_section_title
;
Tetraethylammonium dicyanido(5,10,15,20-tetraphenylporphyrinato)ferrate(III)
dichloromethane monosolvate
;
loop_
    _publ_author_name
    _publ_author_address
    'Nazira Kassenova'
;
Department of Chemistry
L.N. Gumilyov Eurasian National University
5 Munaitpasov Str
010008 Astana
Kazakhstan
;
    'Oleksandr Hietsoi'
;
Department of Chemistry and Biochemistry
Florida State University
95 Chieftan Way
Tallahassee, FL 32306-4390
USA
;
    'Rakhmetulla Yerkassov'
;
Department of Chemistry
L.N. Gumilyov Eurasian National University
5 Munaitpasov Str
010008 Astana
Kazakhstan
;
    'Michael Shatruk'
;
Department of Chemistry and Biochemistry
Florida State University
95 Chieftan Way
Tallahassee, FL 32306-4390
USA
;
_publ_section_synopsis     .
