# Supplementary material for: Tetra­ethyl­ammonium dicyanido(5,10,15,20-tetra­phenyl­porphyrinato)ferrate(III) di­chloro­methane monosolvate
Source: Acta Crystallogr Sect E Struct Rep Online. 2013 Jul 17;69(Pt 8):m462–3. doi: 10.1107/S1600536813019119 (PMC3793695; doi:10.1107/S1600536813019119)
Supplement: Supplementary file 2 [file e-69-0m462-Isup2.hkl]

# 
# h,k,l, Fc-squared, Fo-squared, sigma(Fo-squared) and status flag 
# 
data_I
_shelx_title ' p-1 in P-1' 
_shelx_refln_list_code          4 
_shelx_F_calc_maximum      243.58 
_exptl_crystal_F_000       977.40 
_reflns_d_resolution_high  0.8000 
 
loop_ 
 _symmetry_equiv_pos_as_xyz 
 'x, y, z' 
 '-x, -y, -z' 
 
_cell_length_a    11.0069 
_cell_length_b    15.0344 
_cell_length_c    15.4350 
_cell_angle_alpha  80.075 
_cell_angle_beta   77.527 
_cell_angle_gamma  83.077 
 
_shelx_F_squared_multiplier     1.000 
 
loop_ 
 _refln_index_h 
 _refln_index_k 
 _refln_index_l 
 _refln_F_squared_calc 
 _refln_F_squared_meas 
 _refln_F_squared_sigma 
 _refln_observed_status 
   1   0   0       32.34       55.05      2.59 o 
   2   0   0     1125.32     1074.19     15.25 o 
   3   0   0      854.23      857.76     17.77 o 
   4   0   0      838.62      866.62     17.68 o 
   5   0   0        0.14        0.36      3.76 o 
   6   0   0      873.90      704.16     19.63 o 
   7   0   0      212.53      223.71     14.54 o 
   8   0   0      887.88      933.05     26.44 o 
   9   0   0        3.10       10.53      7.21 o 
  10   0   0      114.71      120.05     28.07 o 
  11   0   0       43.75       67.49     25.09 o 
  12   0   0       29.17       17.32     24.49 o 
  13   0   0       10.87        0.00     23.89 o 
 -13   1   0      103.93      175.60     40.02 o 
 -12   1   0        0.10        0.00     17.92 o 
 -11   1   0       13.28       24.49     22.10 o 
 -10   1   0       90.47       69.88     22.10 o 
  -9   1   0      499.42      543.65     26.65 o 
  -8   1   0        4.39        2.31      5.38 o 
  -7   1   0     1687.30     1682.35     33.39 o 
  -6   1   0     2077.41     2315.29     37.29 o 
  -5   1   0       24.08       26.46     10.04 o 
  -4   1   0     2214.90     2358.18     31.92 o 
  -3   1   0      572.52      480.54     11.75 o 
  -2   1   0     3507.55     3383.91     33.79 o 
  -1   1   0     5551.46     5317.86     43.70 o 
   1   1   0    16534.00    17055.61    230.59 o 
   2   1   0     1699.76     1647.82     19.85 o 
   3   1   0     3511.98     3581.57     38.37 o 
   4   1   0      738.88      768.66     16.59 o 
   5   1   0      786.16      676.45     17.47 o 
   6   1   0       17.45       24.58      5.73 o 
   7   1   0      205.31      192.16     13.45 o 
   8   1   0        9.58       16.28      6.50 o 
   9   1   0     1652.57     1602.26     47.02 o 
  10   1   0       42.49       40.82     13.63 o 
  11   1   0      176.87      195.31     36.43 o 
  12   1   0      114.02      129.61     34.05 o 
  13   1   0      480.02      542.27     64.51 o 
 -13   2   0       16.74       17.32     26.28 o 
 -12   2   0        2.26        8.96     22.10 o 
 -11   2   0        9.71        0.00     17.92 o 
 -10   2   0      522.80      451.25     32.26 o 
  -9   2   0      137.92      146.74     18.76 o 
  -8   2   0      388.40      342.61     18.26 o 
  -7   2   0       74.63       86.39      9.86 o 
  -6   2   0      100.53       97.95      9.31 o 
  -5   2   0     1584.69     1589.41     27.91 o 
  -4   2   0     8469.49     8910.86     83.09 o 
  -3   2   0     2128.39     2149.57     32.39 o 
  -2   2   0     1531.72     1478.87     22.36 o 
  -1   2   0     1193.12     1100.37     18.78 o 
   0   2   0        3.02       15.25      4.01 o 
   1   2   0        0.42       19.58      2.59 o 
   2   2   0       14.78       13.23      5.67 o 
   3   2   0      669.88      644.80     13.26 o 
   4   2   0      725.72      735.06     16.16 o 
   5   2   0       22.78       19.80      6.31 o 
   6   2   0      698.59      680.28     19.07 o 
   7   2   0      203.30      208.21     13.83 o 
   8   2   0      681.95      702.54     22.91 o 
   9   2   0      401.98      363.24     27.89 o 
  10   2   0      194.73      202.69     22.57 o 
  11   2   0        2.94        8.52     12.88 o 
  12   2   0      184.20      123.64     33.45 o 
  13   2   0        0.01        0.00     23.29 o 
 -12   3   0      257.09      205.47     40.62 o 
 -11   3   0       97.60      137.97     32.85 o 
 -10   3   0       43.43       32.85     12.90 o 
  -9   3   0     2564.67     2608.89     63.35 o 
  -8   3   0      273.67      287.89     24.50 o 
  -7   3   0      427.27      448.53     17.49 o 
  -6   3   0      141.76      174.02     13.99 o 
  -5   3   0     2315.38     2159.72     49.36 o 
  -4   3   0      267.61      311.63     16.72 o 
  -3   3   0       73.13       91.14      6.70 o 
  -2   3   0     1541.33     1757.37     22.76 o 
  -1   3   0     5671.93     5729.58     65.08 o 
   0   3   0     3143.33     2912.25     30.77 o 
   1   3   0      594.25      580.02     14.35 o 
   2   3   0     4503.88     4469.27     57.84 o 
   3   3   0     1864.77     1955.32     26.17 o 
   4   3   0      445.58      500.86     13.33 o 
   5   3   0     1530.27     1399.06     25.13 o 
   6   3   0      227.38      244.99     12.60 o 
   7   3   0     1133.87     1060.75     25.37 o 
   8   3   0      506.57      549.55     27.87 o 
   9   3   0      978.84      918.20     37.56 o 
  10   3   0        0.60        6.64     11.31 o 
  11   3   0       47.87       58.66     16.58 o 
  12   3   0       15.03       60.92     26.88 o 
  13   3   0      128.74      120.05     33.45 o 
 -11   4   0      108.41       84.14     18.76 o 
 -10   4   0      392.23      421.34     37.03 o 
  -9   4   0      295.05      323.68     28.72 o 
  -8   4   0     2059.07     2266.76     57.17 o 
  -7   4   0       32.90       70.32     12.83 o 
  -6   4   0      164.24      116.73     14.16 o 
  -5   4   0     1022.96     1160.43     23.78 o 
  -4   4   0      258.81      285.86     16.13 o 
  -3   4   0     2755.72     2913.39     35.65 o 
  -2   4   0      136.87      126.57      6.94 o 
  -1   4   0      126.67      124.94      8.84 o 
   0   4   0     9223.52     9474.94     81.81 o 
   1   4   0     8771.04     9050.49     79.50 o 
   2   4   0      149.55      142.52      8.67 o 
   3   4   0      179.60      202.57     12.93 o 
   4   4   0     1559.37     1546.96     28.96 o 
   5   4   0      291.07      335.96     25.95 o 
   6   4   0     1670.29     1767.74     31.16 o 
   7   4   0      525.20      582.67     39.37 o 
   8   4   0      257.91      282.98     24.49 o 
   9   4   0      202.60      183.17     25.09 o 
  10   4   0     1304.95     1345.39     48.90 o 
  11   4   0      107.01      131.61     20.88 o 
  12   4   0        1.23        3.02     13.18 o 
  13   4   0        9.09        0.00     22.10 o 
 -11   5   0      488.82      436.56     51.96 o 
 -10   5   0      117.49      120.44     20.22 o 
  -9   5   0      982.00     1163.71     43.90 o 
  -8   5   0        0.94        3.33      9.50 o 
  -7   5   0     2066.28     2014.73     51.87 o 
  -6   5   0      369.29      372.67     25.30 o 
  -5   5   0       34.28       51.15      8.08 o 
  -4   5   0     4085.76     4711.52     70.95 o 
  -3   5   0     1055.90      950.75     18.93 o 
  -2   5   0        5.80        1.15      3.00 o 
  -1   5   0     3557.30     3741.07     42.03 o 
   0   5   0       29.92       37.64      5.03 o 
   1   5   0     5209.80     5444.27     55.61 o 
   2   5   0      413.92      494.37     27.48 o 
   3   5   0     5729.20     5480.03     63.89 o 
   4   5   0       37.69       37.29      9.86 o 
   5   5   0      844.15      881.98     31.27 o 
   6   5   0      470.80      441.22     28.69 o 
   7   5   0      140.51       97.61     14.71 o 
   8   5   0       77.94       57.53     13.26 o 
   9   5   0      408.66      388.71     30.20 o 
  10   5   0       11.65       12.62     12.59 o 
  11   5   0      637.48      603.86     41.81 o 
  12   5   0        2.94       12.04     15.07 o 
  13   5   0       80.50      111.09     37.03 o 
 -11   6   0       28.56       54.95     26.88 o 
 -10   6   0     1232.08     1258.96     73.47 o 
  -9   6   0      609.58      576.47     38.21 o 
  -8   6   0      133.25      101.35     16.88 o 
  -7   6   0      261.26      280.10     32.22 o 
  -6   6   0     1004.95      987.78     35.04 o 
  -5   6   0      249.65      266.03     39.39 o 
  -4   6   0     2918.01     2958.27     40.63 o 
  -3   6   0      338.65      351.78     12.50 o 
  -2   6   0     1197.56     1112.54     21.61 o 
  -1   6   0     2413.76     2606.96     46.88 o 
   0   6   0     6123.99     6568.96     66.50 o 
   1   6   0      809.99      834.69     18.84 o 
   2   6   0     6996.07     7089.13     72.10 o 
   3   6   0      337.24      384.59     13.68 o 
   4   6   0      748.13      641.95     17.47 o 
   5   6   0      154.24      152.60     10.65 o 
   6   6   0     1335.13     1345.28     47.37 o 
   7   6   0        6.43       14.64     11.95 o 
   8   6   0      191.32      189.56     21.07 o 
   9   6   0      338.97      385.85     43.30 o 
  10   6   0      513.68      521.72     38.43 o 
  11   6   0        0.20       14.48     14.11 o 
  12   6   0      518.57      549.97     43.35 o 
  13   6   0       32.64       21.06     17.95 o 
 -11   7   0       83.98       99.15     32.85 o 
 -10   7   0      128.09      139.17     34.05 o 
  -9   7   0      192.86      215.02     38.23 o 
  -8   7   0     1250.86     1156.71     44.20 o 
  -7   7   0        1.69       18.52     10.33 o 
  -6   7   0       23.47       27.79     10.33 o 
  -5   7   0     1579.50     1447.30     55.85 o 
  -4   7   0       20.72       20.83      5.12 o 
  -3   7   0     1477.49     1484.08     38.69 o 
  -2   7   0      487.71      554.25     16.17 o 
  -1   7   0     1876.97     1763.45     29.83 o 
   0   7   0     4769.68     5143.01     58.44 o 
   1   7   0       25.68       31.18      5.93 o 
   2   7   0        5.45        9.29      5.00 o 
   3   7   0     3359.09     3336.70     47.87 o 
   4   7   0      352.08      341.57     14.85 o 
   5   7   0      323.33      289.70     14.13 o 
   6   7   0      310.17      313.99     24.26 o 
   7   7   0      437.83      427.48     30.33 o 
   8   7   0       62.53       84.72     40.32 o 
   9   7   0      210.99      237.12     26.61 o 
  10   7   0       50.61       44.79     15.20 o 
  11   7   0      404.18      365.13     43.00 o 
  12   7   0        0.58       20.73     16.65 o 
 -11   8   0       42.72        0.00     24.49 o 
 -10   8   0      124.56      142.15     37.63 o 
  -9   8   0        0.15        5.38     19.11 o 
  -8   8   0       11.43        0.00     14.93 o 
  -7   8   0     1987.42     1842.63     53.66 o 
  -6   8   0      227.86      265.16     57.91 o 
  -5   8   0       70.62       63.41     33.15 o 
  -4   8   0     1876.53     1835.42     46.06 o 
  -3   8   0       46.15       42.71      6.64 o 
  -2   8   0     3426.67     3780.66     49.90 o 
  -1   8   0        7.21       11.59      5.18 o 
   0   8   0     1851.70     1796.39     31.99 o 
   1   8   0     1263.48     1341.74     27.81 o 
   2   8   0      771.04      704.49     36.38 o 
   3   8   0      129.31      177.33     12.57 o 
   4   8   0     3643.03     3663.34     51.31 o 
   5   8   0        0.01        0.46      4.66 o 
   6   8   0      897.86      745.95     32.71 o 
   7   8   0        5.86       11.72      9.92 o 
   8   8   0       13.78       21.72     12.33 o 
   9   8   0       84.71       71.22     18.57 o 
  10   8   0        1.18       12.18     13.44 o 
  11   8   0      113.83      119.40     23.18 o 
  12   8   0       16.62        2.42     14.78 o 
 -11   9   0      228.84      271.17     47.19 o 
 -10   9   0       14.25       35.24     29.27 o 
  -9   9   0      302.62      298.04     46.59 o 
  -8   9   0      163.50      134.39     32.85 o 
  -7   9   0      363.61      371.45     46.59 o 
  -6   9   0        0.24        0.00     13.14 o 
  -5   9   0        7.48       10.08      8.66 o 
  -4   9   0       13.99       18.43      8.96 o 
  -3   9   0      773.55      711.01     20.79 o 
  -2   9   0       76.00       69.74      8.52 o 
  -1   9   0     1073.15      968.70     36.33 o 
   0   9   0      272.95      265.63     15.50 o 
   1   9   0      201.79      294.76     26.24 o 
   2   9   0      824.66      918.49     24.56 o 
   3   9   0     2319.48     2224.00     39.23 o 
   4   9   0        3.49        7.35      5.32 o 
   5   9   0     1151.42     1144.04     39.47 o 
   6   9   0       38.26       42.96     25.09 o 
   7   9   0      631.48      614.20     42.11 o 
   8   9   0      320.81      271.71     26.99 o 
   9   9   0       98.56      115.08     20.64 o 
  10   9   0        0.96       13.22     14.14 o 
  11   9   0      130.38      144.53     25.33 o 
  12   9   0       76.17       65.14     28.07 o 
 -10  10   0      234.29      250.86     48.38 o 
  -9  10   0       44.98       37.63     27.48 o 
  -8  10   0      238.94      250.86     43.60 o 
  -7  10   0      132.44       80.63     27.48 o 
  -6  10   0      968.01      996.75     65.10 o 
  -5  10   0      171.19      160.59     19.07 o 
  -4  10   0      336.94      392.21     27.54 o 
  -3  10   0       41.02       42.29     21.50 o 
  -2  10   0      347.77      315.30     22.78 o 
  -1  10   0      355.66      409.62     20.12 o 
   0  10   0     1436.57     1504.99     32.66 o 
   1  10   0       87.23      104.72     22.85 o 
   2  10   0     1390.36     1274.01     30.51 o 
   3  10   0       35.88       32.20      7.33 o 
   4  10   0      219.21      207.44     18.26 o 
   5  10   0       76.99       69.54     14.76 o 
   6  10   0      583.89      542.29     35.54 o 
   7  10   0       34.80       24.55     12.83 o 
   8  10   0      187.38      136.66     31.36 o 
   9  10   0       15.27        3.82     12.59 o 
  10  10   0      333.05      440.17     39.90 o 
  11  10   0       60.62       52.73     20.40 o 
 -10  11   0        4.86       41.81     28.67 o 
  -9  11   0       94.36       75.86     33.45 o 
  -8  11   0        1.16       16.72     24.49 o 
  -7  11   0     1049.43     1014.67     71.67 o 
  -6  11   0        2.74        4.78     19.71 o 
  -5  11   0      422.67      490.31     54.35 o 
  -4  11   0        0.02        0.35      8.72 o 
  -3  11   0        3.29        6.46     10.15 o 
  -2  11   0       33.15       42.20     15.83 o 
  -1  11   0     1455.43     1454.27     33.28 o 
   0  11   0       91.65       63.76     15.52 o 
   1  11   0      807.95      796.98     25.24 o 
   2  11   0       85.69       66.19     10.14 o 
   3  11   0       10.44        2.10      6.53 o 
   4  11   0       55.87       50.39     13.30 o 
   5  11   0      246.46      264.49     24.64 o 
   6  11   0        0.83        0.23      8.68 o 
   7  11   0      305.53      319.63     59.40 o 
   8  11   0        7.89        8.97     12.88 o 
   9  11   0      112.63      100.02     21.43 o 
  10  11   0      408.26      386.05     37.29 o 
  11  11   0      329.40      299.79     35.47 o 
  -9  12   0        3.13        0.00     23.89 o 
  -8  12   0      136.22      226.37     46.59 o 
  -7  12   0       16.69        1.19     21.50 o 
  -6  12   0      720.41      646.20     64.51 o 
  -5  12   0       47.28       43.00     26.28 o 
  -4  12   0      410.10      390.56     47.19 o 
  -3  12   0      172.83      151.03     54.05 o 
  -2  12   0      346.05      292.80     24.96 o 
  -1  12   0     1623.92     1467.28     56.46 o 
   0  12   0      420.74      450.78     22.23 o 
   1  12   0       21.16       17.15      7.90 o 
   2  12   0     1157.04     1169.65     32.49 o 
   3  12   0      182.89      151.22     15.08 o 
   4  12   0      269.30      300.81     27.24 o 
   5  12   0        2.00       17.82     12.03 o 
   6  12   0     1670.44     1743.78    103.93 o 
   7  12   0       72.69       83.20     18.37 o 
   8  12   0      421.16      352.97     51.96 o 
   9  12   0        3.15        5.84     15.19 o 
  10  12   0        0.83        0.31     13.68 o 
  -8  13   0        8.19        0.00     22.10 o 
  -7  13   0      117.98      166.05     42.41 o 
  -6  13   0       21.83       22.10     22.70 o 
  -5  13   0      934.49     1046.32     71.08 o 
  -4  13   0      174.94      179.19     37.63 o 
  -3  13   0      451.95      511.22     54.95 o 
  -2  13   0       10.56       10.86     11.04 o 
  -1  13   0      995.97      936.28     54.02 o 
   0  13   0      693.20      622.54     35.53 o 
   1  13   0       10.02        4.11      8.26 o 
   2  13   0      117.16      109.08     13.79 o 
   3  13   0      892.40      924.68     39.69 o 
   4  13   0      298.19      243.94     26.60 o 
   5  13   0      375.73      378.22     37.03 o 
   6  13   0      180.07      173.91     23.61 o 
   7  13   0      108.04      117.52     20.58 o 
   8  13   0        2.83        0.30     14.78 o 
   9  13   0        6.73       10.01     15.61 o 
  10  13   0      145.05      118.39     25.97 o 
  -7  14   0       12.54        7.76     25.09 o 
  -6  14   0       70.01        7.76     25.68 o 
  -5  14   0        0.56        0.00     21.50 o 
  -4  14   0      475.55      470.00     56.74 o 
  -3  14   0      313.13      291.47     45.99 o 
  -2  14   0        3.68        2.39     16.13 o 
  -1  14   0       39.45       39.72     16.43 o 
   0  14   0       16.38        0.00      9.47 o 
   1  14   0       30.20       38.87     10.67 o 
   2  14   0      212.77      220.92     19.31 o 
   3  14   0       56.10       24.29     23.29 o 
   4  14   0      233.65      251.68     27.22 o 
   5  14   0       78.13       74.24     47.19 o 
   6  14   0       23.59       15.77     18.22 o 
   7  14   0       56.48       56.60     19.41 o 
   8  14   0        1.98        0.00     13.92 o 
   9  14   0        1.25        1.43     15.80 o 
  -6  15   0      147.79      259.82     47.78 o 
  -5  15   0      202.46      250.86     48.98 o 
  -4  15   0       19.43        0.00     22.10 o 
  -3  15   0       89.73       78.24     28.67 o 
  -2  15   0       57.40       45.39     23.29 o 
  -1  15   0      207.30      225.77     40.02 o 
   0  15   0      213.03      170.23     34.05 o 
   1  15   0      242.70      225.23     21.54 o 
   2  15   0       88.31      109.20     22.40 o 
   3  15   0      854.28      929.23     42.21 o 
   4  15   0        0.07        3.52     12.03 o 
   5  15   0       92.25       89.52     20.69 o 
   6  15   0        1.45        0.00     13.52 o 
   7  15   0       93.56       63.45     32.55 o 
   8  15   0       57.75       61.00     32.85 o 
  -5  16   0      178.58      149.32     41.81 o 
  -4  16   0      103.67      134.99     35.84 o 
  -3  16   0       48.25       45.99     26.88 o 
  -2  16   0       18.86       18.52     23.89 o 
  -1  16   0        0.95        0.00     18.52 o 
   0  16   0      103.62       75.26     28.07 o 
   1  16   0       12.83        2.39     20.31 o 
   2  16   0      511.33      437.74     49.87 o 
   3  16   0       23.35       12.93     14.29 o 
   4  16   0     1179.56     1210.46     93.77 o 
   5  16   0       31.40       21.60     26.28 o 
   6  16   0      148.69      152.81     26.39 o 
   7  16   0       89.81       85.88     21.25 o 
  -4  17   0       29.93       58.53     34.05 o 
  -3  17   0       96.11      124.83     38.23 o 
  -2  17   0        1.06        0.00     19.71 o 
  -1  17   0      254.39      218.61     44.20 o 
   0  17   0        9.81       21.50     22.70 o 
   3  17   0      196.87      224.98     28.65 o 
   4  17   0        3.96       19.22     22.10 o 
   5  17   0      434.70      455.98     39.87 o 
   6  17   0       71.74       26.69     17.52 o 
  -1  18   0       64.02       68.69     35.84 o 
   0  18   0        5.72        0.00     24.49 o 
   4  18   0      106.63      146.33     35.84 o 
   1 -18   1      165.96      189.94     43.00 o 
  -5 -17   1       13.22       21.34     16.65 o 
  -4 -17   1      418.53      402.68     39.67 o 
  -3 -17   1       44.53       39.42     24.49 o 
   0 -17   1       82.21       83.02     33.45 o 
   1 -17   1      113.16       74.66     31.06 o 
   2 -17   1       68.72      125.43     38.23 o 
   3 -17   1       85.94       78.84     33.45 o 
   4 -17   1      123.29       90.79     35.24 o 
  -7 -16   1        0.87        0.60     16.47 o 
  -6 -16   1        1.13       10.43     15.61 o 
  -5 -16   1      286.51      285.71     33.06 o 
  -4 -16   1       76.18       53.41     20.61 o 
  -3 -16   1      325.68      386.83     58.83 o 
  -2 -16   1        3.21        0.00     16.72 o 
   0 -16   1        0.09        0.00     19.71 o 
   1 -16   1       57.85       11.95     23.89 o 
   2 -16   1        1.23       10.75     19.71 o 
   3 -16   1      128.71      143.35     36.43 o 
   4 -16   1        1.57        0.00     21.50 o 
   5 -16   1      119.52      173.21     45.39 o 
  -8 -15   1       14.74       23.89     26.58 o 
  -7 -15   1        2.04        0.00     14.19 o 
  -6 -15   1       33.71       48.08     19.01 o 
  -5 -15   1        0.12        1.73     12.65 o 
  -4 -15   1      531.50      555.86     70.48 o 
  -3 -15   1        9.00        5.97     13.52 o 
  -2 -15   1      240.71      241.13     49.87 o 
  -1 -15   1      478.66      367.76     52.56 o 
   0 -15   1      498.15      522.56     55.55 o 
   1 -15   1        4.53        8.36     17.92 o 
   2 -15   1      171.11      173.21     35.84 o 
   3 -15   1        0.18       11.95     22.70 o 
   4 -15   1      162.05      166.64     40.62 o 
   5 -15   1        2.34        0.00     24.49 o 
   6 -15   1      175.19      244.29     48.38 o 
  -9 -14   1       65.92       53.26     22.17 o 
  -8 -14   1       17.34       20.12     17.01 o 
  -7 -14   1       14.95       29.34     17.07 o 
  -6 -14   1       40.85       20.00     18.22 o 
  -5 -14   1       66.84       41.79     15.47 o 
  -4 -14   1       83.76       40.58     28.07 o 
  -3 -14   1      229.01      230.02     25.67 o 
  -2 -14   1      223.84      186.30     22.59 o 
  -1 -14   1       85.84       89.36     14.10 o 
   0 -14   1       82.95       81.05     16.33 o 
   1 -14   1      147.16      130.21     30.46 o 
   2 -14   1      155.01      107.51     28.67 o 
   3 -14   1      518.32      545.86     59.13 o 
   4 -14   1       72.08       71.08     31.06 o 
   5 -14   1      161.39      213.23     42.41 o 
   6 -14   1        8.53       26.28     24.49 o 
   7 -14   1      104.32       74.66     35.24 o 
 -10 -13   1        0.92       13.17     16.83 o 
  -9 -13   1        9.17        0.00     15.20 o 
  -8 -13   1       38.14       54.35     19.19 o 
  -7 -13   1      288.49      240.07     29.30 o 
  -6 -13   1      122.84      157.12     24.45 o 
  -5 -13   1      109.72       72.61     17.60 o 
  -4 -13   1       61.20       52.68     15.23 o 
  -3 -13   1       34.79       47.00     14.53 o 
  -2 -13   1      329.13      328.84     21.93 o 
  -1 -13   1       94.72       82.24     12.22 o 
   0 -13   1     1099.30     1186.37     33.99 o 
   1 -13   1      311.59      309.33     40.02 o 
   2 -13   1        4.30       62.12     23.29 o 
   3 -13   1      274.45      287.29     43.60 o 
   4 -13   1      235.04      315.90     45.99 o 
   5 -13   1      161.54      143.35     35.84 o 
   6 -13   1      175.28      185.16     38.82 o 
   7 -13   1        0.99        0.00     19.71 o 
   8 -13   1      176.01      189.94     43.00 o 
 -10 -12   1       23.61       50.03     20.90 o 
  -9 -12   1       41.59       30.26     16.75 o 
  -8 -12   1      118.71      102.34     22.37 o 
  -7 -12   1      205.91      200.12     26.57 o 
  -6 -12   1      217.35      164.38     22.70 o 
  -5 -12   1      883.74      847.58     46.56 o 
  -4 -12   1      290.60      258.04     25.55 o 
  -3 -12   1      410.64      431.48     30.46 o 
  -2 -12   1       68.27       87.32     12.38 o 
  -1 -12   1      312.29      373.69     39.10 o 
   0 -12   1     1483.36     1470.50     35.81 o 
   1 -12   1      700.62      713.97     25.22 o 
   2 -12   1      335.02      290.88     39.42 o 
   3 -12   1        5.99        0.00     11.35 o 
   4 -12   1        3.18        0.00     17.32 o 
   5 -12   1     1074.46     1078.58     70.48 o 
   6 -12   1        0.12        7.76     19.71 o 
   7 -12   1      507.21      654.56     69.88 o 
   8 -12   1        1.25        0.00     20.90 o 
   9 -12   1       70.23       37.63     28.67 o 
 -11 -11   1      128.31      127.00     57.94 o 
 -10 -11   1       59.30       84.22     21.96 o 
  -9 -11   1       19.41       55.35     18.52 o 
  -8 -11   1      188.75      181.73     28.97 o 
  -7 -11   1       11.76        4.35     11.47 o 
  -6 -11   1     1050.34      888.97     44.17 o 
  -5 -11   1       58.16       52.43     14.14 o 
  -4 -11   1     2660.51     2698.26     64.66 o 
  -3 -11   1       74.73       67.06     12.71 o 
  -2 -11   1     1505.10     1483.16     51.71 o 
  -1 -11   1       14.48       15.20      7.18 o 
   0 -11   1     3850.10     3847.37     58.29 o 
   1 -11   1        0.24        3.65      5.68 o 
   2 -11   1      131.49      126.55     19.41 o 
   3 -11   1        0.30        0.00      8.84 o 
   4 -11   1       98.53      137.38     31.66 o 
   5 -11   1       14.15        2.99     17.92 o 
   6 -11   1     1596.83     1484.73     79.44 o 
   7 -11   1       95.56       87.80     32.85 o 
   8 -11   1      252.09      251.46     45.39 o 
   9 -11   1       54.37       22.10     28.07 o 
  10 -11   1      231.68      137.38     40.62 o 
 -11 -10   1      229.75      301.96     34.26 o 
 -10 -10   1      441.36      362.07     35.54 o 
  -9 -10   1      267.00      273.88     30.60 o 
  -8 -10   1      135.68      106.04     19.41 o 
  -7 -10   1       26.88       33.97     13.07 o 
  -6 -10   1      285.92      281.30     28.04 o 
  -5 -10   1       53.70       61.10     14.76 o 
  -4 -10   1       16.67        7.79      9.47 o 
  -3 -10   1       63.50       47.80      9.00 o 
  -2 -10   1        0.00        1.48      5.35 o 
  -1 -10   1       15.75        4.44      4.93 o 
   0 -10   1      536.23      537.92     37.13 o 
   1 -10   1     3212.78     3405.03     51.45 o 
   2 -10   1      192.72      212.04     15.21 o 
   3 -10   1       96.95      114.54     15.25 o 
   4 -10   1     1207.75     1159.32     38.27 o 
   5 -10   1     1160.54     1140.10     66.30 o 
   6 -10   1       67.51       91.98     26.28 o 
   7 -10   1      346.25      355.92     47.19 o 
   8 -10   1        2.03       22.70     22.10 o 
   9 -10   1      161.54      244.29     45.39 o 
  10 -10   1      204.50      232.34     44.80 o 
 -12  -9   1      226.40      233.33     34.14 o 
 -11  -9   1       37.60       18.70     15.78 o 
 -10  -9   1      313.20      301.83     43.57 o 
  -9  -9   1       57.29       33.06     15.07 o 
  -8  -9   1      400.17      412.01     33.33 o 
  -7  -9   1       12.48        2.00      9.26 o 
  -6  -9   1      309.33      243.51     51.67 o 
  -5  -9   1       29.63       50.96     11.83 o 
  -4  -9   1     3276.66     3361.69    110.47 o 
  -3  -9   1       61.75       72.54      9.30 o 
  -2  -9   1      351.57      345.73     16.79 o 
  -1  -9   1       48.21       51.85      8.37 o 
   0  -9   1      865.16      898.64     23.65 o 
   1  -9   1      739.54      759.27     27.07 o 
   2  -9   1     2064.47     2098.35     37.17 o 
   3  -9   1       16.95       15.65      5.68 o 
   4  -9   1        5.30        2.74      6.60 o 
   5  -9   1       13.83       17.28      8.90 o 
   6  -9   1      516.51      342.78     42.41 o 
   7  -9   1        1.42        0.00     14.93 o 
   8  -9   1        1.59        2.39     17.92 o 
   9  -9   1       29.23       54.35     26.88 o 
  10  -9   1      123.22      160.67     38.23 o 
  11  -9   1       10.07       16.13     26.28 o 
 -12  -8   1       11.10        5.72     16.16 o 
 -11  -8   1      567.23      576.32     45.39 o 
 -10  -8   1        0.31        1.05     11.77 o 
  -9  -8   1       79.66       55.31     19.11 o 
  -8  -8   1      100.11       97.08     28.07 o 
  -7  -8   1      653.68      759.33     35.89 o 
  -6  -8   1      280.85      280.22     24.64 o 
  -5  -8   1      497.32      486.42     25.55 o 
  -4  -8   1        0.21        0.00      4.20 o 
  -3  -8   1     5039.55     5018.04    102.08 o 
  -2  -8   1       55.84       58.22      7.72 o 
  -1  -8   1       63.80       98.68      9.27 o 
   0  -8   1      464.54      502.66     18.82 o 
   1  -8   1        2.29        4.69      4.21 o 
   2  -8   1       45.45       54.94      8.59 o 
   3  -8   1      785.40      739.28     20.45 o 
   4  -8   1      530.20      579.57     18.74 o 
   5  -8   1      562.32      535.84     56.14 o 
   6  -8   1       11.86       11.30      9.60 o 
   7  -8   1       30.71       39.42     18.52 o 
   8  -8   1       64.71       54.35     22.70 o 
   9  -8   1       60.28       46.59     24.49 o 
  10  -8   1        5.43       16.13     20.90 o 
  11  -8   1       98.07       48.98     29.27 o 
 -12  -7   1      118.08      129.53     55.55 o 
 -11  -7   1       48.91       24.59     15.20 o 
 -10  -7   1        7.62       13.89     13.44 o 
  -9  -7   1      124.34      127.50     40.62 o 
  -8  -7   1      152.89      154.49     21.43 o 
  -7  -7   1      477.58      497.32     63.01 o 
  -6  -7   1     1223.50     1232.41     40.97 o 
  -5  -7   1        1.10       11.31      7.38 o 
  -4  -7   1     3473.94     3463.18     53.67 o 
  -3  -7   1       32.43       25.29      5.35 o 
  -2  -7   1     1052.43     1037.43     39.29 o 
  -1  -7   1      364.08      388.43     17.96 o 
   0  -7   1      328.28      252.52     13.34 o 
   1  -7   1     8967.25     9638.52     92.94 o 
   2  -7   1     1327.29     1263.94     28.07 o 
   3  -7   1        6.42        5.68      4.12 o 
   4  -7   1      295.60      308.05     14.47 o 
   5  -7   1       17.51       11.24      7.14 o 
   6  -7   1     1852.20     1846.61     48.18 o 
   7  -7   1       11.93        4.76      8.59 o 
   8  -7   1        6.94        0.00     14.93 o 
   9  -7   1        0.72       13.74     20.90 o 
  10  -7   1      687.71      778.20     60.33 o 
  11  -7   1       12.67       17.92     24.49 o 
  12  -7   1        1.53       18.52     25.68 o 
 -12  -6   1       42.43       24.96     30.16 o 
 -11  -6   1      332.33      303.97     32.10 o 
 -10  -6   1       67.09       52.96     28.37 o 
  -9  -6   1      310.05      302.06     28.32 o 
  -8  -6   1        0.03        4.62      9.18 o 
  -7  -6   1      543.54      573.91     29.77 o 
  -6  -6   1      129.66      157.13     18.10 o 
  -5  -6   1      359.52      341.06     35.60 o 
  -4  -6   1      434.15      499.65     14.85 o 
  -3  -6   1      496.81      442.71     13.82 o 
  -2  -6   1      178.68      230.46     12.69 o 
  -1  -6   1      100.91      111.29      8.71 o 
   0  -6   1       33.54       25.60      4.83 o 
   1  -6   1      300.38      300.23     11.39 o 
   2  -6   1     2451.60     2826.90     37.92 o 
   3  -6   1     2058.51     2195.18     33.11 o 
   4  -6   1      449.62      495.41     15.62 o 
   5  -6   1      527.15      524.27     18.18 o 
   6  -6   1      227.39      240.58     24.49 o 
   7  -6   1     2098.58     2204.33     55.01 o 
   8  -6   1        8.73        8.67      9.86 o 
   9  -6   1      654.80      718.47     63.31 o 
  10  -6   1       10.58        8.36     16.72 o 
  11  -6   1      886.84      928.66     68.69 o 
  12  -6   1        0.52        4.18     20.90 o 
 -13  -5   1       57.77       27.48     23.89 o 
 -12  -5   1      302.29      298.14     32.99 o 
 -11  -5   1       57.52       19.50     22.10 o 
 -10  -5   1      617.08      760.71     39.27 o 
  -9  -5   1       31.90       23.69     11.80 o 
  -8  -5   1       89.55      118.42     17.07 o 
  -7  -5   1      196.62      218.44     21.30 o 
  -6  -5   1      138.07       99.31     29.86 o 
  -5  -5   1       34.59       33.72      8.65 o 
  -4  -5   1     2660.61     2538.93     34.29 o 
  -3  -5   1     1195.44     1233.62     21.64 o 
  -2  -5   1     2544.62     2512.19     33.18 o 
  -1  -5   1       60.74       88.11      7.23 o 
   0  -5   1     9846.27    10303.18     94.92 o 
   1  -5   1     2663.89     2856.14     35.25 o 
   2  -5   1     3915.19     4122.46     46.07 o 
   3  -5   1      593.88      600.49     15.56 o 
   4  -5   1     4269.47     4402.91     52.27 o 
   5  -5   1      385.14      366.54     14.70 o 
   6  -5   1      906.90      960.56     24.18 o 
   7  -5   1        0.21        5.21      7.60 o 
   8  -5   1     1193.13     1277.04     45.99 o 
   9  -5   1        1.33        0.00     10.33 o 
  10  -5   1      968.44      899.99     60.92 o 
  11  -5   1        3.49        1.79     20.31 o 
  12  -5   1      606.24      664.12     72.87 o 
 -13  -4   1       44.54       28.07     26.28 o 
 -12  -4   1       45.81       51.37     23.89 o 
 -11  -4   1      134.95      196.16     25.77 o 
 -10  -4   1       94.85       70.31     17.01 o 
  -9  -4   1     1036.60     1104.52     55.55 o 
  -8  -4   1      545.45      540.64     29.11 o 
  -7  -4   1       61.22       33.83     17.62 o 
  -6  -4   1      169.87      168.29      9.86 o 
  -5  -4   1      121.11       88.79      7.38 o 
  -4  -4   1      658.71      707.05     16.77 o 
  -3  -4   1     1004.46      993.56     17.52 o 
  -2  -4   1      293.92      233.16      8.52 o 
  -1  -4   1      325.00      262.26     13.08 o 
   0  -4   1        0.06        3.75      2.89 o 
   1  -4   1      413.36      436.56     11.19 o 
   2  -4   1        4.70        6.68      3.10 o 
   3  -4   1     4275.02     4451.44     59.87 o 
   4  -4   1      467.53      550.27     22.05 o 
   5  -4   1      461.61      456.39     22.98 o 
   6  -4   1        0.44        2.87      4.27 o 
   7  -4   1       28.24       32.22      7.04 o 
   8  -4   1      125.72      160.56     18.71 o 
   9  -4   1     1116.37     1104.72     40.94 o 
  10  -4   1        4.18        4.98     11.04 o 
  11  -4   1      909.94      851.67     59.73 o 
 -13  -3   1       93.15       53.16     31.66 o 
 -12  -3   1        7.22       17.92     24.49 o 
 -11  -3   1        0.11        0.00     10.16 o 
 -10  -3   1       21.20       32.25     13.09 o 
  -9  -3   1      208.58      231.89     23.61 o 
  -8  -3   1     1497.27     1387.36     43.90 o 
  -7  -3   1       69.64       50.83     10.88 o 
  -6  -3   1      353.05      304.85     13.15 o 
  -5  -3   1       43.04       42.86      5.81 o 
  -4  -3   1     3224.30     3252.56     51.36 o 
  -3  -3   1      204.03      221.69      7.66 o 
  -2  -3   1      682.96      810.73     13.53 o 
  -1  -3   1      507.57      469.02     10.48 o 
   0  -3   1     3914.04     4074.46     39.64 o 
   1  -3   1    17607.33    17570.14    137.30 o 
   2  -3   1    15669.48    16194.08    129.77 o 
   3  -3   1     1680.07     1903.71     30.82 o 
   4  -3   1      738.48      674.59     16.49 o 
   5  -3   1        1.12        3.13      4.11 o 
   6  -3   1      654.26      742.72     20.61 o 
   7  -3   1       14.63       13.46      5.84 o 
   8  -3   1      175.17      173.95     19.25 o 
   9  -3   1        1.31        0.00      9.07 o 
  10  -3   1      128.68      112.81     18.71 o 
  11  -3   1        0.01        7.07     11.99 o 
 -13  -2   1      450.54      603.79     68.09 o 
 -12  -2   1      178.51      204.87     41.81 o 
 -11  -2   1        1.24        0.00     16.72 o 
 -10  -2   1      385.96      423.81     32.39 o 
  -9  -2   1      677.98      628.79     31.54 o 
  -8  -2   1      337.57      325.65     40.88 o 
  -7  -2   1      727.87      719.93     24.28 o 
  -6  -2   1     1012.67     1062.31     23.90 o 
  -5  -2   1      787.39      710.14     17.24 o 
  -4  -2   1       21.25       22.63      4.13 o 
  -3  -2   1     6688.68     6876.00     63.38 o 
  -2  -2   1     1597.25     1472.76     27.02 o 
  -1  -2   1     6420.21     6148.67     52.18 o 
   0  -2   1     6950.81     7274.92     59.78 o 
   1  -2   1    13522.45    13190.91    102.68 o 
   2  -2   1    12446.28    13299.61    193.52 o 
   3  -2   1      523.61      547.15     14.99 o 
   4  -2   1     5214.57     5698.74     59.26 o 
   5  -2   1     2314.24     2409.42     35.97 o 
   6  -2   1       36.52       31.11      6.48 o 
   7  -2   1      208.43      167.23     12.96 o 
   8  -2   1      530.19      601.10     21.71 o 
   9  -2   1     1292.43     1257.31     47.78 o 
  10  -2   1       11.62        1.71      9.69 o 
  11  -2   1       68.26       94.97     26.28 o 
  12  -2   1       68.57       92.58     28.07 o 
 -13  -1   1       50.39       89.59     34.64 o 
 -12  -1   1      149.12      186.95     40.02 o 
 -11  -1   1       67.96       55.55     24.49 o 
 -10  -1   1      183.47      215.18     22.79 o 
  -9  -1   1       41.40       21.80     10.98 o 
  -8  -1   1     2530.73     2548.63     46.62 o 
  -7  -1   1        4.41        8.70      5.18 o 
  -6  -1   1     1478.90     1440.42     28.07 o 
  -5  -1   1      131.32      151.33     14.27 o 
  -4  -1   1     1701.66     1716.00     26.07 o 
  -3  -1   1     4340.09     4196.31     43.04 o 
  -2  -1   1       25.51       47.02      6.27 o 
  -1  -1   1      505.03      636.29     13.30 o 
   0  -1   1    16096.64    15573.71    115.79 o 
   1  -1   1      576.92      532.47      7.87 o 
   2  -1   1      704.12      586.50     11.33 o 
   3  -1   1     4197.51     4496.63     45.80 o 
   4  -1   1      210.71      218.31     10.28 o 
   5  -1   1       28.21       22.73      5.17 o 
   6  -1   1     2515.81     2608.23     40.15 o 
   7  -1   1      108.82      110.78     10.92 o 
   8  -1   1      276.00      265.30     23.38 o 
   9  -1   1      112.27       99.50     14.42 o 
  10  -1   1      144.59      156.68     20.92 o 
  11  -1   1      114.05      132.00     31.06 o 
  12  -1   1       60.97      114.08     31.66 o 
  13  -1   1        2.02        0.00     22.70 o 
 -13   0   1        2.95        0.00     23.89 o 
 -12   0   1      137.77      158.28     36.43 o 
 -11   0   1      104.90      108.71     31.06 o 
 -10   0   1        1.04        8.96     17.32 o 
  -9   0   1      948.49      884.36     35.63 o 
  -8   0   1       58.26       66.12      9.48 o 
  -7   0   1     3814.78     3810.65     53.57 o 
  -6   0   1      122.32      129.22     10.55 o 
  -5   0   1      685.19      677.75     27.85 o 
  -4   0   1      405.63      426.67     12.72 o 
  -3   0   1      648.48      503.47     11.95 o 
  -2   0   1        5.07        2.00      2.63 o 
  -1   0   1    13003.51    12773.99     97.32 o 
   1   0   1     6188.68     7074.17     67.17 o 
   2   0   1      928.35     1164.73     16.18 o 
   3   0   1      263.39      278.03      9.54 o 
   4   0   1      326.51      314.31     14.95 o 
   5   0   1      461.99      420.91     20.53 o 
   6   0   1       47.71       42.57      6.91 o 
   7   0   1     1587.99     1597.35     32.39 o 
   8   0   1       73.22       73.81     15.28 o 
   9   0   1      529.84      518.31     30.29 o 
  10   0   1       96.42       80.82     15.73 o 
  11   0   1       80.42       99.15     25.68 o 
  12   0   1       19.79       18.52     21.50 o 
  13   0   1      376.50      404.90     54.35 o 
 -13   1   1        0.48        9.56     25.09 o 
 -12   1   1       31.88        0.00     21.50 o 
 -11   1   1       35.26       30.46     22.10 o 
 -10   1   1      604.65      695.18     51.96 o 
  -9   1   1      340.50      357.12     42.41 o 
  -8   1   1     1534.32     1540.00     34.08 o 
  -7   1   1      125.45      145.78     12.17 o 
  -6   1   1     2120.19     1962.57     33.89 o 
  -5   1   1      322.00      343.33     12.84 o 
  -4   1   1     3102.92     3135.15     38.57 o 
  -3   1   1     4826.52     5037.38     54.51 o 
  -2   1   1      529.73      627.28     15.53 o 
  -1   1   1     3167.61     3200.88     33.83 o 
   0   1   1    23810.99    23187.61    214.29 o 
   1   1   1     2717.38     3180.59     46.38 o 
   2   1   1    59330.57    59237.85    458.68 o 
   3   1   1     3972.50     4442.48     45.36 o 
   4   1   1      639.85      536.95     14.11 o 
   5   1   1       88.61       87.37      8.24 o 
   6   1   1     2218.14     2372.56     37.65 o 
   7   1   1       13.54       16.94      6.32 o 
   8   1   1      592.91      544.86     28.91 o 
   9   1   1       13.25        1.61      6.50 o 
  10   1   1       36.08       21.98     12.05 o 
  11   1   1       61.40       38.23     20.90 o 
  12   1   1      589.38      518.38     54.95 o 
  13   1   1      226.55      321.88     48.98 o 
 -13   2   1      137.72      172.02     41.21 o 
 -12   2   1       27.87       51.37     28.07 o 
 -11   2   1        6.51        7.17     21.50 o 
 -10   2   1      207.55      189.34     34.64 o 
  -9   2   1      395.60      419.57     30.61 o 
  -8   2   1      436.33      446.23     26.26 o 
  -7   2   1       42.99       38.40      6.97 o 
  -6   2   1      123.15      124.20     10.32 o 
  -5   2   1     1832.79     1851.71     30.31 o 
  -4   2   1     2123.17     2221.44     39.09 o 
  -3   2   1      475.99      510.62     11.73 o 
  -2   2   1     2233.37     2357.29     42.22 o 
  -1   2   1     4165.64     4840.45     55.31 o 
   0   2   1      244.73      357.04      7.29 o 
   1   2   1      110.39      129.90     13.30 o 
   2   2   1    14711.91    14617.97    192.64 o 
   3   2   1     3254.19     3139.89     35.89 o 
   4   2   1     3925.07     3817.87     57.05 o 
   5   2   1     1223.19     1114.65     22.99 o 
   6   2   1        0.92        1.53      3.82 o 
   7   2   1     1106.93     1032.19     38.95 o 
   8   2   1       80.99       98.80     12.73 o 
   9   2   1      338.45      352.99     27.36 o 
  10   2   1       10.06        4.40     10.46 o 
  11   2   1      669.28      724.00     75.86 o 
  12   2   1       13.31       23.89     22.10 o 
  13   2   1      787.05      734.60     70.48 o 
 -12   3   1       74.35      118.26     33.45 o 
 -11   3   1       31.96       38.23     23.29 o 
 -10   3   1       26.10       19.95     12.75 o 
  -9   3   1      245.48      276.19     25.91 o 
  -8   3   1      171.00      179.33     31.95 o 
  -7   3   1       72.12       72.58     12.33 o 
  -6   3   1       32.40       20.33      5.43 o 
  -5   3   1      528.50      602.05     18.31 o 
  -4   3   1      229.00      218.52     17.62 o 
  -3   3   1     3239.62     3564.04     38.65 o 
  -2   3   1     6910.56     7121.49     62.47 o 
  -1   3   1     2404.40     2269.52     24.88 o 
   0   3   1       15.85        9.21      4.00 o 
   1   3   1      828.70      687.53     14.67 o 
   2   3   1      740.68      711.68     16.75 o 
   3   3   1      186.31      198.90      8.82 o 
   4   3   1     1992.45     1878.60     28.47 o 
   5   3   1      788.65      822.97     24.07 o 
   6   3   1        3.71        5.88      4.63 o 
   7   3   1        0.18        8.77      8.26 o 
   8   3   1      661.14      673.52     22.32 o 
   9   3   1       37.21       39.65     21.20 o 
  10   3   1        3.90       12.41     10.76 o 
  11   3   1      290.11      267.20     31.33 o 
  12   3   1       32.90       41.34     15.98 o 
  13   3   1       27.88        8.36     25.09 o 
 -12   4   1      698.07      805.08     73.47 o 
 -11   4   1      207.89      271.76     44.80 o 
 -10   4   1      112.89      132.01     20.92 o 
  -9   4   1      447.79      512.01     34.42 o 
  -8   4   1      104.97      103.97     17.25 o 
  -7   4   1     2165.85     2185.31     53.21 o 
  -6   4   1       35.16       28.64      5.72 o 
  -5   4   1     2897.03     3018.32     88.28 o 
  -4   4   1       55.84       57.42     11.52 o 
  -3   4   1     1223.78     1186.67     18.79 o 
  -2   4   1       31.39       30.86      3.51 o 
  -1   4   1     5130.38     5563.05     52.88 o 
   0   4   1     1237.85     1141.29     34.64 o 
   1   4   1     2543.67     2506.09     30.80 o 
   2   4   1      917.80     1054.95     22.78 o 
   3   4   1      249.18      231.82     10.19 o 
   4   4   1      179.08      167.24     10.84 o 
   5   4   1      547.43      694.20     18.51 o 
   6   4   1        2.12        3.09      4.20 o 
   7   4   1      434.94      440.20     17.82 o 
   8   4   1       29.74       32.03     11.14 o 
   9   4   1     1787.47     1720.68     51.74 o 
  10   4   1      105.98      114.69     19.43 o 
  11   4   1      500.00      481.33     36.95 o 
  12   4   1      169.58      172.93     24.70 o 
  13   4   1       20.34       16.72     23.89 o 
 -11   5   1      176.96      244.89     41.81 o 
 -10   5   1      671.18      707.71     40.56 o 
  -9   5   1       18.51       20.25     12.65 o 
  -8   5   1     1261.42     1219.55     44.80 o 
  -7   5   1      826.14      875.90     48.35 o 
  -6   5   1     1925.25     1887.89     47.90 o 
  -5   5   1      148.81      173.96      9.79 o 
  -4   5   1       86.88       83.57     12.80 o 
  -3   5   1     2137.08     2287.78     67.53 o 
  -2   5   1      578.20      579.77     13.06 o 
  -1   5   1     1236.09     1408.93     21.99 o 
   0   5   1      335.55      305.39     12.70 o 
   1   5   1      477.53      444.00     12.87 o 
   2   5   1     1475.54     1186.01     38.55 o 
   3   5   1      211.18      229.88     10.71 o 
   4   5   1      423.55      400.33     13.60 o 
   5   5   1      291.24      297.33     34.35 o 
   6   5   1      497.48      444.34     22.94 o 
   7   5   1      142.57      143.03     12.09 o 
   8   5   1      293.33      256.22     23.23 o 
   9   5   1      236.16      250.88     25.76 o 
  10   5   1      830.82      783.73     38.64 o 
  11   5   1       22.95       21.70     13.92 o 
  12   5   1      515.87      547.02     41.95 o 
  13   5   1        0.06        0.00     14.57 o 
 -11   6   1      261.90      220.40     40.62 o 
 -10   6   1        4.76        0.00     11.99 o 
  -9   6   1     1331.53     1377.76     77.95 o 
  -8   6   1     1078.79      984.98     40.94 o 
  -7   6   1      855.13      999.32     38.08 o 
  -6   6   1      912.67      963.78     35.36 o 
  -5   6   1      523.96      509.42     33.45 o 
  -4   6   1      548.58      631.77     15.52 o 
  -3   6   1      160.57      232.28     15.92 o 
  -2   6   1      160.59      181.55      9.12 o 
  -1   6   1     9245.32     9375.91     96.82 o 
   0   6   1       10.57       15.08      4.56 o 
   1   6   1      134.84      190.29     10.53 o 
   2   6   1     1120.79     1066.77     22.06 o 
   3   6   1      170.14      169.02     11.06 o 
   4   6   1       51.82       55.26      7.16 o 
   5   6   1     6699.65     6798.68     75.76 o 
   6   6   1       43.29       48.76      7.51 o 
   7   6   1      818.35      718.48     31.25 o 
   8   6   1       40.97       49.02     28.97 o 
   9   6   1     1020.95     1097.59     43.92 o 
  10   6   1        4.82       35.87     15.19 o 
  11   6   1      802.01      855.80     44.34 o 
  12   6   1        0.02        7.80     15.31 o 
  13   6   1      108.33      124.89     29.57 o 
 -11   7   1       20.60       26.88     23.29 o 
 -10   7   1     1016.20      926.27     65.70 o 
  -9   7   1      645.45      660.45     75.86 o 
  -8   7   1      551.41      595.47     38.52 o 
  -7   7   1        0.06        7.07     10.19 o 
  -6   7   1       16.32       16.45     17.62 o 
  -5   7   1       74.75       87.46     13.20 o 
  -4   7   1      155.31      122.12     15.07 o 
  -3   7   1        0.42        4.39      3.53 o 
  -2   7   1     1709.99     1543.05     28.40 o 
  -1   7   1        0.61        3.04      3.55 o 
   0   7   1      390.30      527.94     16.00 o 
   1   7   1      383.31      482.30     15.75 o 
   2   7   1     4517.82     4520.17     54.88 o 
   3   7   1       17.58       42.28      6.83 o 
   4   7   1     1570.81     1529.01     33.32 o 
   5   7   1       99.13      105.53      9.99 o 
   6   7   1      805.38      770.01     22.10 o 
   7   7   1       14.51       25.69     17.32 o 
   8   7   1      342.37      360.79     37.63 o 
   9   7   1      556.32      603.87     39.70 o 
  10   7   1      198.82      220.40     26.37 o 
  11   7   1        8.73       21.83     14.11 o 
  12   7   1      278.60      264.64     43.87 o 
  13   7   1        0.25       22.40     18.58 o 
 -11   8   1       34.84       38.23     26.88 o 
 -10   8   1       84.44       75.86     29.27 o 
  -9   8   1       16.38       26.88     19.71 o 
  -8   8   1        6.01       14.55     12.91 o 
  -7   8   1        6.55       11.26     14.33 o 
  -6   8   1      754.06      813.44     54.35 o 
  -5   8   1      458.65      491.27     27.54 o 
  -4   8   1       68.63       59.35     12.16 o 
  -3   8   1     2351.79     2250.95     35.20 o 
  -2   8   1        9.61       15.83      6.55 o 
  -1   8   1     3879.69     3863.91     50.03 o 
   0   8   1     2229.72     2421.77     38.13 o 
   1   8   1     3798.96     3702.04     63.25 o 
   2   8   1       30.55       48.03      7.45 o 
   3   8   1     3760.69     3613.62     50.62 o 
   4   8   1      459.78      534.32     18.62 o 
   5   8   1      569.03      577.34     19.66 o 
   6   8   1        2.36        2.49      8.59 o 
   7   8   1      322.21      314.54     26.39 o 
   8   8   1        7.26        9.25     10.29 o 
   9   8   1      148.43      153.92     22.38 o 
  10   8   1       48.98       29.74     15.19 o 
  11   8   1      142.73      176.76     26.37 o 
  12   8   1       19.42       24.77     16.65 o 
 -11   9   1       21.02       11.95     29.27 o 
 -10   9   1       33.41       38.82     29.27 o 
  -9   9   1      176.23      163.06     36.43 o 
  -8   9   1      344.43      329.04     45.39 o 
  -7   9   1      135.29      117.92     19.80 o 
  -6   9   1       56.45       70.96     19.41 o 
  -5   9   1       15.98       22.60     10.16 o 
  -4   9   1       17.58        8.83      7.40 o 
  -3   9   1      333.48      343.79     23.59 o 
  -2   9   1     2114.24     2183.23     38.67 o 
  -1   9   1        8.02        4.73      4.48 o 
   0   9   1      916.26      991.25     24.82 o 
   1   9   1      641.80      663.40     30.24 o 
   2   9   1      959.35      886.22     23.90 o 
   3   9   1       41.67       42.73      7.72 o 
   4   9   1      214.08      165.37     13.24 o 
   5   9   1      808.74      812.90     24.35 o 
   6   9   1      725.95      753.98     33.79 o 
   7   9   1       14.07       12.11     12.84 o 
   8   9   1        2.67        3.29     11.19 o 
   9   9   1        1.04        0.00     10.62 o 
  10   9   1        9.47       48.68     17.60 o 
  11   9   1       28.21       16.41     14.34 o 
  12   9   1       20.29       17.61     17.25 o 
 -10  10   1       32.39       52.56     32.25 o 
  -9  10   1      384.48      431.18     56.14 o 
  -8  10   1       39.56       44.20     24.49 o 
  -7  10   1      791.48      672.48     62.71 o 
  -6  10   1      834.36      690.88     37.01 o 
  -5  10   1      959.45     1059.50     40.55 o 
  -4  10   1       72.05       61.10     13.18 o 
  -3  10   1      751.35      769.64     31.29 o 
  -2  10   1       90.97      124.71     15.73 o 
  -1  10   1     1638.43     1695.39     34.14 o 
   0  10   1      383.52      359.42     19.97 o 
   1  10   1      747.88      699.54     22.50 o 
   2  10   1      303.52      312.22     17.69 o 
   3  10   1      388.32      360.03     18.28 o 
   4  10   1      143.09      170.30     14.62 o 
   5  10   1      872.67      858.27     36.09 o 
   6  10   1      269.52      272.10     46.86 o 
   7  10   1     1305.02     1399.15     63.31 o 
   8  10   1      189.39      222.50     25.77 o 
   9  10   1      144.73      147.30     23.01 o 
  10  10   1        1.64       28.34     16.58 o 
  11  10   1      246.32      242.30     32.81 o 
  12  10   1        1.04        5.59     17.43 o 
  -9  11   1      170.00      215.02     43.00 o 
  -8  11   1      455.68      493.30     60.92 o 
  -7  11   1        9.18        6.57     20.31 o 
  -6  11   1      206.44      270.57     43.60 o 
  -5  11   1        0.41        5.44     10.49 o 
  -4  11   1      214.54      203.48     21.50 o 
  -3  11   1       13.80       12.39      9.28 o 
  -2  11   1     1232.21     1205.56     40.05 o 
  -1  11   1     1501.27     1478.43     40.45 o 
   0  11   1        2.80        2.69      5.84 o 
   1  11   1        9.37       17.47      6.56 o 
   2  11   1     1052.50      975.43     33.97 o 
   3  11   1      736.58      763.28     25.23 o 
   4  11   1     1386.96     1349.43     37.52 o 
   5  11   1      194.92      231.79     23.44 o 
   6  11   1      493.93      506.87     34.83 o 
   7  11   1       88.15      115.41     31.66 o 
   8  11   1      373.47      439.16     36.09 o 
   9  11   1       16.23       13.74     12.34 o 
  10  11   1       20.03       20.42     20.61 o 
  11  11   1       12.02       29.59     18.51 o 
  -9  12   1       49.88       57.34     28.07 o 
  -8  12   1       26.24        9.56     25.09 o 
  -7  12   1      326.79      343.98     53.76 o 
  -6  12   1        0.12        0.00     15.53 o 
  -5  12   1      677.53      622.91     61.52 o 
  -4  12   1      370.59      295.43     27.26 o 
  -3  12   1      839.30      782.46     35.73 o 
  -2  12   1      478.32      486.57     29.10 o 
  -1  12   1       48.26       42.41     12.25 o 
   0  12   1      317.76      303.50     19.27 o 
   1  12   1      488.01      517.52     26.11 o 
   2  12   1     1370.90     1261.73     33.56 o 
   3  12   1       55.85       66.79     14.67 o 
   4  12   1      716.61      688.06     26.08 o 
   5  12   1      828.13      931.92     40.33 o 
   6  12   1       94.70       86.89     17.68 o 
   7  12   1      215.52      221.36     28.07 o 
   8  12   1      136.62      107.52     32.55 o 
   9  12   1       65.01      119.70     31.95 o 
  10  12   1      465.58      399.32     39.22 o 
  11  12   1       59.58       65.69     22.09 o 
  -8  13   1      103.76      138.57     42.41 o 
  -7  13   1        0.53        4.18     23.89 o 
  -6  13   1      276.83      275.35     48.38 o 
  -5  13   1      515.87      667.11     68.69 o 
  -4  13   1      614.08      574.53     57.94 o 
  -3  13   1      411.13      427.36     32.12 o 
  -2  13   1      972.23      990.94     40.44 o 
  -1  13   1      999.16      968.42     38.35 o 
   0  13   1       52.52       36.66     10.36 o 
   1  13   1      127.34      119.51     20.85 o 
   2  13   1      775.04      785.82     33.89 o 
   3  13   1        1.40        0.00      6.85 o 
   4  13   1       42.24       71.34     16.22 o 
   5  13   1      219.95      226.14     25.68 o 
   6  13   1      401.16      437.14     35.26 o 
   7  13   1        4.00        5.91     12.88 o 
   8  13   1      113.88      115.32     24.79 o 
   9  13   1       70.60       75.22     21.93 o 
  10  13   1       10.21        8.89     16.58 o 
  -7  14   1      102.56       71.08     34.05 o 
  -6  14   1      178.46      141.56     37.63 o 
  -5  14   1      720.29      734.00     72.87 o 
  -4  14   1        7.49       14.93     22.70 o 
  -3  14   1      714.03      828.37     61.52 o 
  -2  14   1      828.04      763.43     37.24 o 
  -1  14   1      113.39      201.91     27.77 o 
   0  14   1        0.12        8.93     11.56 o 
   1  14   1        1.46        4.46      8.57 o 
   2  14   1        7.51        2.20      8.45 o 
   3  14   1      290.67      271.92     20.98 o 
   4  14   1       30.25       14.85     12.59 o 
   5  14   1      370.81      422.80     35.69 o 
   6  14   1      196.02      118.44     21.72 o 
   7  14   1      201.22      194.70     28.06 o 
   8  14   1        1.10        8.62     14.53 o 
   9  14   1       76.65       54.42     20.06 o 
  -6  15   1      269.77      156.49     40.62 o 
  -5  15   1        1.48       22.10     23.29 o 
  -4  15   1       67.18       79.44     30.46 o 
  -3  15   1       89.82       91.38     32.85 o 
  -2  15   1      176.85      249.07     41.81 o 
  -1  15   1       18.64       19.13     14.06 o 
   0  15   1        2.13       29.67     15.83 o 
   1  15   1       62.06       34.58     14.99 o 
   2  15   1       52.40       65.37     13.25 o 
   3  15   1       70.67       64.08     16.46 o 
   4  15   1      455.36      466.53     36.29 o 
   5  15   1      152.94      152.27     23.44 o 
   6  15   1       58.74       57.35     22.70 o 
   7  15   1       36.48       15.51     16.46 o 
   8  15   1       68.87       92.36     21.93 o 
   9  15   1       10.07        0.00     16.46 o 
  -5  16   1      490.27      533.91     71.67 o 
  -4  16   1        9.90        0.00     23.29 o 
  -3  16   1      200.29      199.49     43.60 o 
  -2  16   1        0.29        0.00     20.31 o 
  -1  16   1        1.22        0.00     20.31 o 
   0  16   1        0.61        5.97     20.90 o 
   1  16   1      886.06      866.01     42.44 o 
   2  16   1       76.71       47.82     18.80 o 
   3  16   1      747.90      801.02     42.01 o 
   4  16   1        0.26        6.08     13.50 o 
   5  16   1      779.03      794.08     47.16 o 
   6  16   1        1.80        5.43     13.77 o 
   7  16   1       82.20       56.13     23.59 o 
   8  16   1      208.51      171.53     29.91 o 
  -4  17   1       63.34       73.47     31.66 o 
  -3  17   1        8.34       17.32     23.29 o 
  -2  17   1      213.59      119.46     35.84 o 
  -1  17   1       12.24       29.86     25.09 o 
   0  17   1       38.29       49.57     26.88 o 
   1  17   1       23.80        2.99     20.31 o 
   2  17   1      392.95      373.84     49.57 o 
   3  17   1       40.14       17.92     23.89 o 
   4  17   1      688.74      691.92     46.18 o 
   5  17   1       25.81       24.58     16.41 o 
   6  17   1      310.59      357.99     37.23 o 
  -2  18   1        0.08       41.81     31.66 o 
  -1  18   1      109.53       48.98     32.25 o 
   0  18   1       42.36       59.13     30.46 o 
   3  18   1       49.67       37.63     29.86 o 
   4  18   1       63.97       72.29     29.57 o 
  -5 -17   2      325.53      422.82     62.12 o 
  -4 -17   2       54.39       54.35     28.67 o 
  -3 -17   2      219.86      416.25     54.95 o 
  -2 -17   2        2.43       12.54     23.29 o 
   1 -17   2      125.62      133.19     38.23 o 
   2 -17   2        1.08        0.00     23.29 o 
   3 -17   2      106.05       70.48     32.85 o 
  -6 -16   2      141.95      150.04     26.82 o 
  -5 -16   2        3.42       27.37     15.90 o 
  -4 -16   2      474.16      451.08     41.16 o 
  -3 -16   2       70.93       22.10     25.09 o 
  -2 -16   2      345.28      441.33     53.16 o 
  -1 -16   2       24.71        0.00     17.32 o 
   1 -16   2       98.86       32.25     28.07 o 
   2 -16   2      110.84       86.61     31.66 o 
   3 -16   2        9.20       23.29     26.28 o 
   4 -16   2      361.87      408.48     59.13 o 
   5 -16   2       28.35       32.85     32.85 o 
  -8 -15   2      119.98      147.20     27.36 o 
  -7 -15   2        6.58       14.69     16.24 o 
  -6 -15   2       54.07       53.40     18.78 o 
  -5 -15   2       22.61       30.22     16.58 o 
  -4 -15   2       31.84       39.17     15.13 o 
  -3 -15   2      346.95      327.44     31.60 o 
  -2 -15   2      316.89      350.55     45.39 o 
  -1 -15   2      324.09      321.28     43.00 o 
   0 -15   2        4.74        6.57     17.92 o 
   1 -15   2      123.04      175.60     37.63 o 
   2 -15   2        2.86       10.75     21.50 o 
   3 -15   2      471.92      477.77     58.53 o 
   4 -15   2       22.11        0.00     19.71 o 
   5 -15   2        7.41       18.52     26.88 o 
   6 -15   2       59.14      112.89     38.82 o 
  -8 -14   2      133.74      144.81     28.06 o 
  -7 -14   2       10.98        1.30     14.62 o 
  -6 -14   2        6.50       31.96     15.56 o 
  -5 -14   2        9.15        2.12     13.06 o 
  -4 -14   2      150.92      132.10     20.90 o 
  -3 -14   2       37.91       45.16     15.38 o 
  -2 -14   2       45.49       44.41     15.13 o 
  -1 -14   2       15.00        6.90     11.19 o 
   0 -14   2     1274.60     1408.15     66.60 o 
   1 -14   2      250.29      229.95     38.23 o 
   2 -14   2      633.11      656.95     61.52 o 
   3 -14   2       73.82      120.05     31.66 o 
   4 -14   2      196.62      179.19     38.23 o 
   5 -14   2        7.11       13.14     24.49 o 
   6 -14   2       56.03       41.21     27.48 o 
   7 -14   2        1.11        8.96     27.48 o 
  -9 -13   2      106.58       98.19     24.49 o 
  -8 -13   2        5.42        2.02     13.07 o 
  -7 -13   2      211.43      218.37     28.45 o 
  -6 -13   2        0.09        0.00     11.99 o 
  -5 -13   2       61.70       55.66     28.07 o 
  -4 -13   2      385.55      406.29     44.80 o 
  -3 -13   2      221.68      245.30     49.28 o 
  -2 -13   2        4.32        0.00      9.44 o 
  -1 -13   2      709.44      711.84     27.19 o 
   0 -13   2      778.89      742.17     36.09 o 
   1 -13   2      654.92      651.49     45.99 o 
   2 -13   2       78.16       86.01     26.28 o 
   3 -13   2      102.84      155.29     32.85 o 
   4 -13   2        1.44        0.00     17.92 o 
   5 -13   2      226.66      142.75     37.03 o 
   6 -13   2        0.04        0.00     22.70 o 
   7 -13   2      244.75      210.24     44.80 o 
   8 -13   2        1.30        0.00     23.29 o 
 -10 -12   2      121.47      129.27     26.09 o 
  -9 -12   2      298.88      377.74     61.22 o 
  -8 -12   2      107.19       62.39     19.66 o 
  -7 -12   2       36.48       26.93     14.33 o 
  -6 -12   2      156.63      108.35     19.41 o 
  -5 -12   2       92.70      110.55     20.32 o 
  -4 -12   2       18.01       30.97     12.20 o 
  -3 -12   2      534.38      493.53     33.15 o 
  -2 -12   2       22.28       25.84     10.03 o 
  -1 -12   2       34.69       41.56      9.56 o 
   0 -12   2      924.88      911.67     28.75 o 
   1 -12   2       22.39       32.57     11.99 o 
   2 -12   2        5.35        6.09      9.50 o 
   3 -12   2        0.07        0.00     15.53 o 
   4 -12   2      160.51      189.34     38.23 o 
   5 -12   2       81.30       77.65     29.86 o 
   6 -12   2      769.98      640.23     65.10 o 
   7 -12   2       14.26       20.31     26.28 o 
   8 -12   2      259.15      250.26     44.80 o 
   9 -12   2       22.20        1.79     27.48 o 
 -10 -11   2       91.94       75.74     23.21 o 
  -9 -11   2       87.16      106.39     22.70 o 
  -8 -11   2       35.46       45.31     17.60 o 
  -7 -11   2       43.56       75.24     18.35 o 
  -6 -11   2        0.67        0.00     11.19 o 
  -5 -11   2      513.15      530.42     77.05 o 
  -4 -11   2      509.66      484.92     90.49 o 
  -3 -11   2     2987.18     3031.31     67.20 o 
  -2 -11   2       15.23       20.15      7.97 o 
  -1 -11   2      690.60      757.26     25.05 o 
   0 -11   2       61.03       63.33      9.64 o 
   1 -11   2     1031.24     1034.26     28.44 o 
   2 -11   2       11.47        9.47      9.28 o 
   3 -11   2       27.18       37.03     18.52 o 
   4 -11   2      573.15      511.22     51.37 o 
   5 -11   2      561.75      630.08     60.92 o 
   6 -11   2       46.19       39.42     22.10 o 
   7 -11   2     1813.67     1809.00     93.18 o 
   8 -11   2       84.54       81.23     32.85 o 
   9 -11   2      177.66       99.75     36.43 o 
  10 -11   2       15.43       13.14     28.67 o 
 -11 -10   2       11.66        7.68     17.68 o 
 -10 -10   2      363.57      362.62     37.38 o 
  -9 -10   2        1.34       25.59     14.34 o 
  -8 -10   2       37.41       64.84     17.32 o 
  -7 -10   2      185.58      174.56     22.88 o 
  -6 -10   2      233.44      234.67     24.91 o 
  -5 -10   2       48.28       43.40     12.59 o 
  -4 -10   2     1284.67     1246.45     42.50 o 
  -3 -10   2       12.98       28.67     10.75 o 
  -2 -10   2     2701.36     2696.55     45.90 o 
  -1 -10   2      552.54      616.52     21.49 o 
   0 -10   2     1266.89     1326.55     43.10 o 
   1 -10   2      241.18      204.99     16.50 o 
   2 -10   2     2515.87     2404.41     42.30 o 
   3 -10   2       87.63      102.92     14.70 o 
   4 -10   2       90.09       88.40     24.49 o 
   5 -10   2      729.38      795.52     56.14 o 
   6 -10   2     1985.49     2031.78     90.79 o 
   7 -10   2       35.02       16.72     20.90 o 
   8 -10   2      361.58      387.58     52.56 o 
   9 -10   2        1.12        0.00     23.29 o 
  10 -10   2      105.67      124.24     40.62 o 
 -11  -9   2       18.23        6.83     15.50 o 
 -10  -9   2      198.39      194.99     28.21 o 
  -9  -9   2      116.98      121.10     33.15 o 
  -8  -9   2      246.73      276.77     60.89 o 
  -7  -9   2      620.72      671.31     37.03 o 
  -6  -9   2      350.49      392.39     63.61 o 
  -5  -9   2      879.93      857.23     49.84 o 
  -4  -9   2      338.16      354.94     25.33 o 
  -3  -9   2      197.05      196.70     13.82 o 
  -2  -9   2      533.21      540.75     23.45 o 
  -1  -9   2      300.43      238.86     15.05 o 
   0  -9   2      439.34      440.85     17.09 o 
   1  -9   2      598.23      569.84     21.98 o 
   2  -9   2      579.59      571.33     19.05 o 
   3  -9   2      614.38      580.69     19.54 o 
   4  -9   2      388.29      385.94     22.96 o 
   5  -9   2      200.65      212.04     34.64 o 
   6  -9   2       22.66        4.78     16.72 o 
   7  -9   2     1053.87     1235.66     72.27 o 
   8  -9   2        6.78        0.00     18.52 o 
   9  -9   2      444.88      387.58     53.76 o 
  10  -9   2        9.76        0.00     23.89 o 
  11  -9   2       88.62       64.51     29.86 o 
 -12  -8   2      225.25      245.02     34.21 o 
 -11  -8   2       22.95       40.00     35.54 o 
 -10  -8   2      492.57      459.92     44.50 o 
  -9  -8   2      101.17      119.48     22.40 o 
  -8  -8   2      501.52      510.33     36.32 o 
  -7  -8   2       47.63       30.28     14.93 o 
  -6  -8   2      842.79      791.55     34.62 o 
  -5  -8   2      124.76      123.04     23.89 o 
  -4  -8   2     1301.31     1197.62    105.72 o 
  -3  -8   2      103.72      111.65      9.98 o 
  -2  -8   2      573.33      507.36     17.37 o 
  -1  -8   2       57.75       60.16      8.22 o 
   0  -8   2       88.48       48.64      8.81 o 
   1  -8   2        3.71        3.12      4.75 o 
   2  -8   2      969.04      950.55     23.14 o 
   3  -8   2      101.43      114.44     13.99 o 
   4  -8   2      119.18       94.75     12.20 o 
   5  -8   2       41.69       56.14     19.71 o 
   6  -8   2      529.11      494.49     50.77 o 
   7  -8   2      554.56      517.19     53.76 o 
   8  -8   2      138.74      155.89     32.85 o 
   9  -8   2      158.24      148.13     35.24 o 
  10  -8   2       30.29       59.73     28.07 o 
  11  -8   2       32.10       15.53     26.88 o 
 -12  -7   2       25.90       10.89     15.80 o 
 -11  -7   2      542.76      604.02     44.56 o 
 -10  -7   2      103.97      107.75     20.88 o 
  -9  -7   2      299.55      347.87     51.64 o 
  -8  -7   2        5.19        2.77      8.59 o 
  -7  -7   2      826.19      794.10     35.67 o 
  -6  -7   2      183.11      193.68     23.59 o 
  -5  -7   2      122.93      113.52     15.56 o 
  -4  -7   2       11.05       15.80      4.85 o 
  -3  -7   2     1302.81     1304.01     26.25 o 
  -2  -7   2      321.95      393.77     14.69 o 
  -1  -7   2     4055.38     4036.65     50.67 o 
   0  -7   2      775.64      905.33     22.07 o 
   1  -7   2       52.02       44.71      6.93 o 
   2  -7   2      409.01      432.63     14.79 o 
   3  -7   2     1983.45     1998.40     33.21 o 
   4  -7   2      164.73      150.44     11.19 o 
   5  -7   2     1404.76     1468.60     65.70 o 
   6  -7   2      191.25      164.25     28.67 o 
   7  -7   2      464.91      580.50     55.55 o 
   8  -7   2       17.23       26.28     19.11 o 
   9  -7   2      516.68      575.72     59.73 o 
  10  -7   2       71.20      114.68     32.25 o 
  11  -7   2       36.91       68.09     29.86 o 
  12  -7   2      202.58      222.79     45.39 o 
 -12  -6   2      587.94      638.44     47.28 o 
 -11  -6   2        6.54        5.04     13.44 o 
 -10  -6   2       67.26       87.23     31.66 o 
  -9  -6   2        5.73        1.12     10.71 o 
  -8  -6   2      104.70      106.54     17.60 o 
  -7  -6   2      140.06      145.61     18.95 o 
  -6  -6   2      392.31      357.19     25.55 o 
  -5  -6   2      692.34      681.89     28.26 o 
  -4  -6   2      511.14      458.83     13.28 o 
  -3  -6   2      125.99      148.50      9.54 o 
  -2  -6   2      645.08      599.40     16.02 o 
  -1  -6   2        0.34        0.64      3.55 o 
   0  -6   2     1757.78     1802.09     28.73 o 
   1  -6   2      971.76     1133.22     22.22 o 
   2  -6   2     1014.42     1034.19     21.45 o 
   3  -6   2      354.46      333.81     12.74 o 
   4  -6   2     1235.69     1169.12     24.38 o 
   5  -6   2      172.28      157.82     19.60 o 
   6  -6   2     1268.73     1289.91     30.24 o 
   7  -6   2        4.16        4.82      7.60 o 
   8  -6   2       57.39       71.67     24.49 o 
   9  -6   2      341.94      281.32     40.02 o 
  10  -6   2      257.34      215.62     39.42 o 
  11  -6   2      148.50      189.94     39.42 o 
  12  -6   2      200.38      204.27     41.21 o 
 -12  -5   2       32.67       61.84     21.80 o 
 -11  -5   2      177.60      184.33     37.63 o 
 -10  -5   2       70.18       53.91     23.00 o 
  -9  -5   2       92.58       90.47     18.81 o 
  -8  -5   2      251.81      247.29     24.32 o 
  -7  -5   2      538.65      448.53     40.02 o 
  -6  -5   2        2.44        0.00      6.72 o 
  -5  -5   2     1341.34     1285.54     37.38 o 
  -4  -5   2       28.21       32.26      3.76 o 
  -3  -5   2       49.16       50.36      5.34 o 
  -2  -5   2      335.02      394.08     11.92 o 
  -1  -5   2     2478.46     2534.63     33.53 o 
   0  -5   2     2597.99     2678.01     42.37 o 
   1  -5   2     1271.50     1173.76     33.03 o 
   2  -5   2       14.18       21.91      6.15 o 
   3  -5   2     7395.88     8009.86     77.70 o 
   4  -5   2        3.33        9.62      9.86 o 
   5  -5   2     2867.21     2803.60     41.31 o 
   6  -5   2      192.51      185.99     13.46 o 
   7  -5   2      690.50      681.64     23.15 o 
   8  -5   2      901.60      908.91     35.54 o 
   9  -5   2      702.83      646.80     48.98 o 
  10  -5   2       53.06       62.12     25.09 o 
  11  -5   2      600.50      539.89     56.14 o 
  12  -5   2      123.68      149.32     36.43 o 
 -12  -4   2      125.58      152.31     38.82 o 
 -11  -4   2       27.13       19.07     14.64 o 
 -10  -4   2      549.22      470.47     35.69 o 
  -9  -4   2        4.01        4.09      9.50 o 
  -8  -4   2     1249.81     1125.67     41.36 o 
  -7  -4   2      247.43      176.54     18.71 o 
  -6  -4   2       67.96       63.15     12.23 o 
  -5  -4   2      270.86      280.09     17.31 o 
  -4  -4   2       86.46       61.86     10.14 o 
  -3  -4   2      400.18      412.09     16.61 o 
  -2  -4   2       19.56       13.62      5.80 o 
  -1  -4   2     1213.53     1220.44     20.10 o 
   0  -4   2     3178.90     3131.43     44.45 o 
   1  -4   2     1840.69     2025.17     34.06 o 
   2  -4   2      293.13      245.17     13.58 o 
   3  -4   2     2145.35     2348.50     31.58 o 
   4  -4   2     5997.59     6332.73     66.43 o 
   5  -4   2       26.43       26.48      5.85 o 
   6  -4   2       18.65        9.95      5.38 o 
   7  -4   2       47.27       47.64     10.45 o 
   8  -4   2      473.45      513.41     92.88 o 
   9  -4   2       37.93       11.85     10.88 o 
  10  -4   2      457.55      427.00     47.78 o 
  11  -4   2        2.03       27.48     20.31 o 
  12  -4   2      882.21      840.92     65.10 o 
 -12  -3   2      155.92      179.19     39.42 o 
 -11  -3   2        1.50        0.00     19.71 o 
 -10  -3   2        7.46       15.29     12.59 o 
  -9  -3   2      109.31      108.54     17.86 o 
  -8  -3   2       46.21       42.62     11.74 o 
  -7  -3   2     2147.55     2041.30     51.28 o 
  -6  -3   2        0.49        8.10      7.46 o 
  -5  -3   2      471.06      485.37     12.38 o 
  -4  -3   2       40.47       40.50      8.16 o 
  -3  -3   2     1365.38     1293.74     55.85 o 
  -2  -3   2     3367.59     3145.28     39.35 o 
  -1  -3   2      301.38      286.37     12.03 o 
   0  -3   2     9809.07    10080.82    103.26 o 
   1  -3   2     7386.00     7243.27     81.82 o 
   2  -3   2     1182.97     1222.16     20.33 o 
   3  -3   2     3286.18     3326.09     38.26 o 
   4  -3   2       29.58       40.75      6.58 o 
   5  -3   2      179.63      166.25     11.45 o 
   6  -3   2       57.14       50.52      7.62 o 
   7  -3   2      270.53      236.72     29.38 o 
   8  -3   2       26.15       33.90      8.09 o 
   9  -3   2      742.50      760.01     34.64 o 
  10  -3   2      434.16      410.78     31.04 o 
  11  -3   2      437.08      481.35     52.56 o 
 -13  -2   2       64.26       51.96     31.06 o 
 -12  -2   2      153.64      175.60     40.02 o 
 -11  -2   2       83.46      105.72     31.66 o 
 -10  -2   2      102.81      145.09     20.80 o 
  -9  -2   2       64.48       82.57     15.20 o 
  -8  -2   2        1.99        6.87      8.45 o 
  -7  -2   2        0.50        4.74      6.60 o 
  -6  -2   2     1547.24     1517.20     27.88 o 
  -5  -2   2       13.57        5.53      4.40 o 
  -4  -2   2      200.40      175.26     16.67 o 
  -3  -2   2       10.96        2.12      3.73 o 
  -2  -2   2     3812.66     3846.30     78.51 o 
  -1  -2   2      266.91      324.32      7.60 o 
   0  -2   2     1887.78     1963.01     22.23 o 
   1  -2   2      337.34      310.02      6.45 o 
   2  -2   2     2993.20     3085.26     32.20 o 
   3  -2   2      272.88      277.54      9.39 o 
   4  -2   2     3614.05     3683.16     43.59 o 
   5  -2   2     1523.57     1532.28     28.01 o 
   6  -2   2      308.73      248.23     14.42 o 
   7  -2   2      150.27      176.03     13.44 o 
   8  -2   2      211.83      252.01     16.69 o 
   9  -2   2      280.09      238.89     19.42 o 
  10  -2   2        8.51        3.05      9.50 o 
  11  -2   2        0.72        3.52     11.19 o 
 -13  -1   2       50.82      107.51     35.24 o 
 -12  -1   2      227.38      163.06     39.42 o 
 -11  -1   2       13.50        0.00     17.92 o 
 -10  -1   2      239.75      200.09     35.84 o 
  -9  -1   2      594.94      580.91     36.43 o 
  -8  -1   2      707.89      676.37     46.89 o 
  -7  -1   2     1371.47     1381.36     36.59 o 
  -6  -1   2     1706.18     1739.51     31.16 o 
  -5  -1   2     3715.31     3819.16     69.00 o 
  -4  -1   2     1456.90     1516.49     24.07 o 
  -3  -1   2      735.05      693.31     13.41 o 
  -2  -1   2    11634.19    11366.96    118.89 o 
  -1  -1   2    33887.89    34251.47    254.29 o 
   0  -1   2     1877.35     1945.95     20.60 o 
   1  -1   2      327.08      371.41     11.19 o 
   2  -1   2     8561.10     8922.72     89.97 o 
   3  -1   2     2291.34     2230.77     28.26 o 
   4  -1   2     2541.38     2448.80     48.53 o 
   5  -1   2    10654.73    10996.06    141.60 o 
   6  -1   2      861.20     1049.45     24.35 o 
   7  -1   2     1729.03     1792.49     34.91 o 
   8  -1   2       17.71        9.55      6.61 o 
   9  -1   2      266.64      302.42     28.89 o 
  10  -1   2       17.06       16.34      9.48 o 
  11  -1   2       27.08       28.88     14.20 o 
  12  -1   2        3.24        0.00     17.32 o 
 -13   0   2       27.85       37.03     28.07 o 
 -12   0   2        9.06       35.24     23.89 o 
 -11   0   2        8.14       11.95     19.11 o 
 -10   0   2      582.21      568.56     55.55 o 
  -9   0   2       51.55       56.14     20.90 o 
  -8   0   2     2024.29     2031.34     66.57 o 
  -7   0   2      110.80      123.89     13.60 o 
  -6   0   2     2090.75     2104.96     35.38 o 
  -5   0   2       89.00      112.60      8.99 o 
  -4   0   2     2488.17     2339.12     32.09 o 
  -3   0   2       41.49       27.26      4.19 o 
  -2   0   2     8496.97     8786.83     94.08 o 
  -1   0   2    15199.73    15473.03    119.70 o 
   0   0   2      667.29     1004.45     16.74 o 
   1   0   2      113.65      161.78      5.09 o 
   2   0   2      384.11      377.13     10.60 o 
   3   0   2       61.76       38.00      5.86 o 
   4   0   2      293.83      352.54     17.36 o 
   5   0   2      975.28     1039.59     26.93 o 
   6   0   2      184.17      172.60     11.82 o 
   7   0   2       69.23       78.80      9.30 o 
   8   0   2      452.18      465.12     24.61 o 
   9   0   2      110.97      114.82     12.98 o 
  10   0   2      130.91      134.32     14.94 o 
  11   0   2        0.01        3.58     17.92 o 
  12   0   2      566.87      632.46     60.33 o 
  13   0   2      158.74      137.38     34.64 o 
 -12   1   2       43.11       38.23     28.07 o 
 -11   1   2      140.68      238.91     40.62 o 
 -10   1   2       65.53       84.81     25.68 o 
  -9   1   2      512.01      608.57     56.14 o 
  -8   1   2      743.64      828.08     25.21 o 
  -7   1   2     1496.62     1486.34     31.39 o 
  -6   1   2       38.06       42.84      6.74 o 
  -5   1   2     6044.72     6274.96     68.98 o 
  -4   1   2      524.69      577.78     15.13 o 
  -3   1   2       32.83       53.51      5.21 o 
  -2   1   2     2523.49     2893.30     47.36 o 
  -1   1   2        3.34        6.63      2.83 o 
   0   1   2      526.70      590.55     10.16 o 
   1   1   2     2474.84     2578.33     32.02 o 
   2   1   2    19455.86    18993.64    147.52 o 
   3   1   2    27096.87    27622.26    218.75 o 
   4   1   2     2122.76     2079.43     30.32 o 
   5   1   2       82.89      121.09      9.54 o 
   6   1   2      341.64      259.49     15.97 o 
   7   1   2     1053.43      931.70     24.69 o 
   8   1   2       17.33       15.23      7.39 o 
   9   1   2      252.79      237.75     17.74 o 
  10   1   2      160.56      174.42     17.04 o 
  11   1   2      132.21      194.99     23.41 o 
  12   1   2       63.84       50.77     23.89 o 
  13   1   2      838.62      790.15     69.88 o 
 -12   2   2       97.60      131.40     34.64 o 
 -11   2   2       42.70       22.70     22.70 o 
 -10   2   2     1012.60     1115.61     67.49 o 
  -9   2   2       46.76       63.31     22.70 o 
  -8   2   2      400.42      350.83     29.86 o 
  -7   2   2      147.64      151.60     13.91 o 
  -6   2   2     3286.83     3269.38     46.14 o 
  -5   2   2      583.43      624.52     28.82 o 
  -4   2   2     1055.55     1032.82     24.55 o 
  -3   2   2     6106.45     6845.57     64.40 o 
  -2   2   2     1090.13     1193.04     16.59 o 
  -1   2   2     5041.35     4649.96     52.23 o 
   0   2   2     2561.33     2281.74     49.57 o 
   1   2   2       79.98      160.42      7.80 o 
   2   2   2     8333.93     8380.98     72.96 o 
   3   2   2    15412.03    15583.87    128.22 o 
   4   2   2     5473.35     5380.08     57.28 o 
   5   2   2      160.31      190.71     15.73 o 
   6   2   2       23.11       64.81      8.13 o 
   7   2   2      229.99      193.21     21.33 o 
   8   2   2      939.15      933.97     26.77 o 
   9   2   2      263.09      239.95     17.70 o 
  10   2   2      140.83      123.26     35.84 o 
  11   2   2       34.10       50.82     15.83 o 
  12   2   2     1001.12     1044.35     49.56 o 
  13   2   2       13.61       14.33     22.70 o 
 -12   3   2        5.99        2.99     23.89 o 
 -11   3   2       58.08       34.64     23.89 o 
 -10   3   2      230.98      142.15     32.85 o 
  -9   3   2      237.85      214.69     23.10 o 
  -8   3   2      361.58      469.58     31.02 o 
  -7   3   2       67.20       58.82     11.83 o 
  -6   3   2        5.87        2.87      3.86 o 
  -5   3   2      265.50      255.26     11.97 o 
  -4   3   2      388.65      439.62     12.35 o 
  -3   3   2       80.59      139.10     11.53 o 
  -2   3   2      185.44      208.12     19.41 o 
  -1   3   2     3705.91     3811.26     36.64 o 
   0   3   2     3681.64     3282.60     44.13 o 
   1   3   2    16179.38    15351.89    122.99 o 
   2   3   2     2546.88     2425.87     30.09 o 
   3   3   2     6030.29     5825.68     69.91 o 
   4   3   2      829.19      828.21     18.61 o 
   5   3   2      362.09      315.02     13.54 o 
   6   3   2     1196.48     1147.57     29.49 o 
   7   3   2      738.93      627.65     20.45 o 
   8   3   2      352.42      342.41     18.15 o 
   9   3   2     1143.44     1235.42     41.61 o 
  10   3   2      181.12      183.91     22.52 o 
  11   3   2      480.00      413.49     49.57 o 
  12   3   2      193.65      146.28     36.73 o 
  13   3   2      219.56      229.95     44.20 o 
 -12   4   2      212.17      236.52     44.20 o 
 -11   4   2       72.52       85.41     29.86 o 
 -10   4   2      415.64      487.32     53.76 o 
  -9   4   2      151.32      184.89     60.03 o 
  -8   4   2      316.80      346.58     27.87 o 
  -7   4   2      572.96      589.21     28.71 o 
  -6   4   2       89.36       50.61     10.98 o 
  -5   4   2     5897.75     6682.33     70.06 o 
  -4   4   2      304.44      370.58     10.43 o 
  -3   4   2      475.04      522.56     28.07 o 
  -2   4   2     5119.67     5484.30     72.81 o 
  -1   4   2      621.78      615.46     12.02 o 
   0   4   2     3468.31     3323.33     47.48 o 
   1   4   2     7979.12     8191.63     74.13 o 
   2   4   2      658.87      770.18     16.42 o 
   3   4   2     1051.85     1042.63     20.31 o 
   4   4   2        8.94       11.53      4.36 o 
   5   4   2       12.80       10.45      4.91 o 
   6   4   2       21.12        8.99      5.03 o 
   7   4   2      107.06      106.26     10.86 o 
   8   4   2      817.91      779.60     24.52 o 
   9   4   2      288.37      303.35     44.47 o 
  10   4   2      639.34      698.81     36.09 o 
  11   4   2       32.10       15.00     15.23 o 
  12   4   2       92.30      122.80     21.80 o 
  13   4   2        0.03       10.73     15.90 o 
 -12   5   2      483.70      560.79     65.70 o 
 -11   5   2      199.10      249.07     43.00 o 
 -10   5   2      141.89      159.74     44.50 o 
  -9   5   2      436.81      449.41     34.20 o 
  -8   5   2     2005.73     2015.10     92.25 o 
  -7   5   2     1254.49     1322.00     57.94 o 
  -6   5   2        2.36        2.26      7.99 o 
  -5   5   2     1387.90     1378.61     41.21 o 
  -4   5   2     1676.86     1588.33     50.77 o 
  -3   5   2        2.26       11.35      6.88 o 
  -2   5   2     1043.46     1177.85     31.06 o 
  -1   5   2     6028.93     6436.20     75.43 o 
   0   5   2        0.06        1.34      3.11 o 
   1   5   2     4556.70     4723.39     51.12 o 
   2   5   2       34.18       19.46      5.05 o 
   3   5   2     2175.30     2154.07     32.51 o 
   4   5   2      270.91      321.46     13.00 o 
   5   5   2      634.38      516.02     19.72 o 
   6   5   2       81.33       70.15      8.91 o 
   7   5   2      193.88      180.96     13.85 o 
   8   5   2      210.19      233.75     16.42 o 
   9   5   2      279.39      263.17     25.67 o 
  10   5   2       87.90       68.48     16.33 o 
  11   5   2     1144.94     1121.62     48.36 o 
  12   5   2       26.95        1.71     14.11 o 
  13   5   2       29.77       35.83     23.59 o 
 -11   6   2      215.93      290.88     47.19 o 
 -10   6   2        7.19        0.56     13.01 o 
  -9   6   2      125.32      133.08     21.07 o 
  -8   6   2      914.33     1059.65     42.63 o 
  -7   6   2        0.02       30.98     12.05 o 
  -6   6   2     1931.90     1987.12     52.13 o 
  -5   6   2     1508.88     1584.79     43.64 o 
  -4   6   2      504.65      484.57     22.95 o 
  -3   6   2        8.80       19.84      7.80 o 
  -2   6   2       44.60      105.86     11.44 o 
  -1   6   2       75.12       97.45     10.26 o 
   0   6   2      322.63      257.93     10.96 o 
   1   6   2     2439.14     2492.77     38.73 o 
   2   6   2     1917.29     1900.19     41.86 o 
   3   6   2      104.57       81.83      8.17 o 
   4   6   2     1243.58     1140.01     36.86 o 
   5   6   2     1012.45     1141.30     43.22 o 
   6   6   2     1488.89     1504.16     40.44 o 
   7   6   2        3.63        2.16      5.06 o 
   8   6   2      717.05      793.68     34.83 o 
   9   6   2      453.98      418.04     32.09 o 
  10   6   2      262.45      242.99     46.29 o 
  11   6   2       41.15        9.45     13.49 o 
  12   6   2      855.67      879.44     47.09 o 
  13   6   2       37.22       18.58     20.90 o 
 -11   7   2       28.27        8.96     24.49 o 
 -10   7   2        6.00        3.19     15.19 o 
  -9   7   2       36.65       60.46     16.79 o 
  -8   7   2     1347.82     1419.04     50.05 o 
  -7   7   2     2361.84     2283.20     60.58 o 
  -6   7   2     1047.28      965.20     37.66 o 
  -5   7   2     1252.74     1255.50     39.96 o 
  -4   7   2       60.03       64.99     11.95 o 
  -3   7   2     2224.10     2373.32     31.40 o 
  -2   7   2      795.56      860.12     18.23 o 
  -1   7   2      189.90      307.43     12.67 o 
   0   7   2      403.42      405.01     14.01 o 
   1   7   2     2796.05     2711.76     39.01 o 
   2   7   2      719.08      780.24     20.21 o 
   3   7   2      767.25      836.79     28.97 o 
   4   7   2      124.43      127.45     10.80 o 
   5   7   2     1180.87     1183.72     27.33 o 
   6   7   2       54.44       59.90     13.13 o 
   7   7   2      535.89      554.76     20.62 o 
   8   7   2       54.29       19.17     11.14 o 
   9   7   2      227.28      211.14     25.09 o 
  10   7   2        5.90        0.00     10.46 o 
  11   7   2      395.58      393.15     35.69 o 
  12   7   2       20.18       22.40     16.41 o 
  13   7   2       31.79       35.04     18.71 o 
 -11   8   2        2.33        4.18     23.89 o 
 -10   8   2      325.49      374.44     52.56 o 
  -9   8   2      397.25      365.63     34.01 o 
  -8   8   2      755.43      766.24     79.14 o 
  -7   8   2      706.88      682.79     38.01 o 
  -6   8   2     1369.18     1448.30     70.48 o 
  -5   8   2      256.12      243.34     22.36 o 
  -4   8   2      931.20     1014.00     35.60 o 
  -3   8   2      102.24      122.82     31.66 o 
  -2   8   2     3544.16     3520.61     45.95 o 
  -1   8   2      325.99      345.77     18.58 o 
   0   8   2        4.45        8.04      4.66 o 
   1   8   2       30.03       23.08      6.15 o 
   2   8   2     1152.94     1197.52     26.64 o 
   3   8   2      175.64      171.55     12.84 o 
   4   8   2      754.51      688.82     21.07 o 
   5   8   2      183.29      196.79     14.23 o 
   6   8   2     1020.25     1012.02     36.74 o 
   7   8   2       16.42        9.86     10.14 o 
   8   8   2      274.97      268.38     26.33 o 
   9   8   2        9.95       16.63     11.99 o 
  10   8   2      225.19      234.53     34.64 o 
  11   8   2        4.19       11.51     12.75 o 
  12   8   2       34.27       27.60     15.98 o 
 -10   9   2        8.34       21.50     25.68 o 
  -9   9   2      149.36      203.67     40.62 o 
  -8   9   2      197.01      216.12     26.14 o 
  -7   9   2      399.45      512.39     36.91 o 
  -6   9   2        7.60       16.41     15.83 o 
  -5   9   2       63.52       92.92     16.13 o 
  -4   9   2      346.17      375.54     29.27 o 
  -3   9   2     2281.81     2207.47     52.47 o 
  -2   9   2     1332.91     1411.94     36.44 o 
  -1   9   2     1216.57     1222.73     26.69 o 
   0   9   2       15.38       23.08      6.39 o 
   1   9   2     2017.73     2009.33     36.46 o 
   2   9   2      966.66     1055.62     26.28 o 
   3   9   2     3915.03     3957.52     79.03 o 
   4   9   2        0.61        3.74      4.80 o 
   5   9   2      846.51      819.77     25.05 o 
   6   9   2      545.07      550.33     21.26 o 
   7   9   2      731.00      727.32     35.05 o 
   8   9   2      214.14      230.74     25.00 o 
   9   9   2       32.81       51.11     16.22 o 
  10   9   2        8.07        4.61     12.23 o 
  11   9   2      145.11      124.11     22.45 o 
  12   9   2       10.26        6.41     15.73 o 
 -10  10   2        4.40       31.06     25.09 o 
  -9  10   2      280.36      330.24     51.37 o 
  -8  10   2      427.58      579.31     62.12 o 
  -7  10   2      106.12       69.06     27.77 o 
  -6  10   2       41.40       67.58     32.25 o 
  -5  10   2      209.16      255.83     45.69 o 
  -4  10   2        2.90        0.00      7.95 o 
  -3  10   2      818.33      792.32     32.81 o 
  -2  10   2     2986.49     3047.27     63.78 o 
  -1  10   2      523.18      583.74     26.97 o 
   0  10   2      430.31      383.08     29.78 o 
   1  10   2      187.94      208.80     17.26 o 
   2  10   2      436.10      422.40     18.03 o 
   3  10   2      222.43      236.47     16.42 o 
   4  10   2       94.48       71.75     22.68 o 
   5  10   2      249.80      255.76     25.03 o 
   6  10   2      761.02      772.80     35.69 o 
   7  10   2      133.08      109.72     27.18 o 
   8  10   2      230.87      243.38     25.97 o 
   9  10   2      126.28      105.53     34.34 o 
  10  10   2       75.62       84.95     38.23 o 
  11  10   2        5.32       12.39     16.41 o 
  12  10   2       32.91       75.50     30.76 o 
  -9  11   2        2.25        0.00     21.50 o 
  -8  11   2        2.43       11.95     23.89 o 
  -7  11   2      222.79      219.80     40.62 o 
  -6  11   2        7.57       17.13     15.83 o 
  -5  11   2      158.82      162.71     21.43 o 
  -4  11   2        3.46        4.73      9.49 o 
  -3  11   2     2355.41     2279.13     57.57 o 
  -2  11   2      159.87      156.85     23.00 o 
  -1  11   2      789.82      782.61     32.32 o 
   0  11   2       92.98       77.96     10.23 o 
   1  11   2      985.04      969.63     39.60 o 
   2  11   2      159.83      190.01     16.88 o 
   3  11   2     1185.01     1083.54     33.83 o 
   4  11   2     1340.67     1247.27     32.91 o 
   5  11   2     1056.15      987.16     29.96 o 
   6  11   2      183.40      176.45     21.07 o 
   7  11   2      705.35      682.92     39.96 o 
   8  11   2       11.44       40.20     14.99 o 
   9  11   2       18.50       10.05     13.72 o 
  10  11   2       68.66       48.85     17.43 o 
  11  11   2      169.67      106.07     32.25 o 
  -9  12   2        0.04        0.00     22.10 o 
  -8  12   2       36.29       29.86     26.88 o 
  -7  12   2      109.48       48.38     28.07 o 
  -6  12   2      782.50      822.40     75.26 o 
  -5  12   2       67.06       54.43     22.40 o 
  -4  12   2      448.77      474.46     54.65 o 
  -3  12   2       58.76       52.86     13.68 o 
  -2  12   2     2405.54     2375.81     63.91 o 
  -1  12   2      155.04      149.05     25.38 o 
   0  12   2       66.58       54.47      9.79 o 
   1  12   2        2.52        0.00      6.03 o 
   2  12   2      268.81      303.55     19.76 o 
   3  12   2      322.79      325.14     20.84 o 
   4  12   2      770.03      782.92     40.14 o 
   5  12   2      647.51      618.91     33.78 o 
   6  12   2      651.85      641.50     38.18 o 
   7  12   2       34.88       29.28     18.22 o 
   8  12   2      242.30      263.32     29.35 o 
   9  12   2      220.81      230.22     29.00 o 
  10  12   2       25.91       38.93     18.28 o 
  11  12   2        0.03        3.20     16.46 o 
  -8  13   2        2.17        0.00     20.31 o 
  -7  13   2      134.29      133.79     41.21 o 
  -6  13   2       38.45       56.14     28.07 o 
  -5  13   2      473.49      447.31     53.76 o 
  -4  13   2      119.94      115.28     19.90 o 
  -3  13   2      924.29      940.54    112.86 o 
  -2  13   2       67.45       30.84     13.74 o 
  -1  13   2       41.06       41.69     13.68 o 
   0  13   2        0.31       10.18     11.61 o 
   1  13   2      102.86       82.26     14.96 o 
   2  13   2      153.87      158.13     16.98 o 
   3  13   2      266.70      332.65     22.06 o 
   4  13   2      945.68      950.44     42.01 o 
   5  13   2        6.91        0.00     10.19 o 
   6  13   2       96.88       95.39     19.90 o 
   7  13   2      249.31      231.40     28.67 o 
   8  13   2       46.82       49.24     17.30 o 
   9  13   2        2.02        8.73     16.46 o 
  10  13   2       20.22       29.55     18.37 o 
  -7  14   2       81.45       48.98     28.07 o 
  -6  14   2      349.62      422.22     57.94 o 
  -5  14   2       72.14       31.66     23.29 o 
  -4  14   2      460.83      568.56     62.12 o 
  -3  14   2        0.35        0.94     11.56 o 
  -2  14   2      341.87      326.00     34.91 o 
  -1  14   2      511.04      572.47     38.79 o 
   0  14   2       34.30       40.66     13.01 o 
   1  14   2      217.01      174.60     36.73 o 
   2  14   2       66.55       73.12     13.62 o 
   3  14   2       16.49        9.83      9.16 o 
   4  14   2      292.74      319.95     29.56 o 
   5  14   2       67.57       59.54     15.80 o 
   6  14   2      194.44      241.97     58.83 o 
   7  14   2        4.57        6.85     12.75 o 
   8  14   2      670.47      626.59     45.61 o 
   9  14   2       36.78       15.36     17.92 o 
  10  14   2      143.13      137.06     26.52 o 
  -6  15   2       27.24       25.09     26.28 o 
  -5  15   2       59.44       71.67     33.45 o 
  -4  15   2       56.82       31.06     25.68 o 
  -3  15   2      368.98      346.96     49.57 o 
  -2  15   2       88.62       87.50     18.88 o 
  -1  15   2      367.04      348.68     31.64 o 
   0  15   2       40.70       30.28     14.53 o 
   1  15   2      113.47      163.18     22.34 o 
   2  15   2      215.06      213.12     32.35 o 
   3  15   2      129.15      138.01     17.08 o 
   4  15   2       23.84       14.84     12.65 o 
   5  15   2       69.95       93.58     19.61 o 
   6  15   2       36.70       15.17     14.46 o 
   7  15   2      386.26      369.04     99.12 o 
   8  15   2       30.53       41.69     19.64 o 
   9  15   2      172.45      189.50     30.33 o 
  -5  16   2       11.71        0.00     26.88 o 
  -4  16   2      127.34       96.76     34.64 o 
  -3  16   2        7.05        2.39     22.70 o 
  -2  16   2      167.45      127.82     34.64 o 
  -1  16   2        7.08        1.07     13.49 o 
   0  16   2      655.17      663.01     83.92 o 
   1  16   2      108.01      113.01     21.25 o 
   2  16   2      238.73      292.05     47.75 o 
   3  16   2      100.73       96.73     20.06 o 
   4  16   2      338.13      384.33     33.95 o 
   5  16   2       33.79       14.25     14.93 o 
   6  16   2      157.61      201.93     29.56 o 
   7  16   2       61.83       75.47     22.37 o 
   8  16   2      203.34      204.29     31.22 o 
  -4  17   2       95.30       66.90     34.64 o 
  -3  17   2      186.21      195.31     46.59 o 
  -2  17   2       32.06        7.17     20.90 o 
  -1  17   2       17.85        0.00     23.29 o 
   0  17   2       31.92        6.57     22.10 o 
   1  17   2       96.83      147.23     24.28 o 
   2  17   2        0.79        0.29     14.53 o 
   3  17   2      532.01      466.42     54.35 o 
   4  17   2       26.51       23.83     28.67 o 
   5  17   2      118.24      118.23     23.05 o 
   6  17   2       57.80       30.76     18.37 o 
   7  17   2      262.55      191.06     29.77 o 
  -2  18   2        3.37       17.92     26.28 o 
  -1  18   2       11.03       56.74     28.07 o 
   0  18   2      147.78      143.35     39.42 o 
   1  18   2       16.84       47.78     25.68 o 
   2  18   2      133.31       88.40     32.25 o 
   3  18   2       10.19        0.00     23.89 o 
   4  18   2      399.25      330.84     53.76 o 
   5  18   2       17.80       15.99     16.79 o 
  -4 -17   3       91.74      111.69     35.24 o 
  -3 -17   3       51.95       47.19     28.07 o 
  -2 -17   3       27.35        0.00     21.50 o 
   2 -17   3       16.70       38.82     28.07 o 
   3 -17   3       25.42       47.78     26.88 o 
  -6 -16   3        0.04        0.00     14.62 o 
  -5 -16   3      353.53      349.95     52.56 o 
  -4 -16   3        3.45        0.00     20.90 o 
  -3 -16   3       26.26       51.96     25.09 o 
  -2 -16   3        9.94        0.00     17.92 o 
  -1 -16   3      122.49      153.50     35.24 o 
   1 -16   3       95.16      162.46     38.23 o 
   2 -16   3       15.22        1.79     22.70 o 
   3 -16   3      131.98      142.15     39.42 o 
   4 -16   3       23.23       22.70     28.67 o 
   5 -16   3      293.28      246.68     50.77 o 
  -7 -15   3      308.46      293.62     34.80 o 
  -6 -15   3      100.13      104.09     27.77 o 
  -5 -15   3        6.76        0.00     13.92 o 
  -4 -15   3      108.53      128.42     34.64 o 
  -3 -15   3      142.92      114.68     32.85 o 
  -2 -15   3      293.66      308.74     44.80 o 
  -1 -15   3       17.60       32.25     20.90 o 
   0 -15   3       58.79      102.73     26.88 o 
   1 -15   3       15.09       28.07     21.50 o 
   2 -15   3      439.04      410.27     51.37 o 
   3 -15   3        4.18       13.74     22.70 o 
   4 -15   3      118.53      108.11     32.85 o 
   5 -15   3        2.90       10.75     28.67 o 
   6 -15   3      282.32      240.11     49.57 o 
  -8 -14   3        2.19        1.61     16.64 o 
  -7 -14   3      202.68      231.69     31.18 o 
  -6 -14   3      343.46      353.93     60.03 o 
  -5 -14   3       28.04       46.73     17.18 o 
  -4 -14   3       13.70        4.89     11.47 o 
  -3 -14   3       10.82       23.75     18.52 o 
  -2 -14   3       35.20       93.77     26.28 o 
  -1 -14   3     1771.87     1779.73     82.43 o 
   0 -14   3       10.46       20.44     13.44 o 
   1 -14   3      246.71      244.93     32.85 o 
   2 -14   3      666.46      547.05     57.34 o 
   3 -14   3      915.10      953.74     65.10 o 
   4 -14   3        0.94        2.99     23.89 o 
   5 -14   3       43.68       82.43     33.45 o 
   6 -14   3        7.77       29.27     28.67 o 
   7 -14   3       36.98       37.03     29.86 o 
  -9 -13   3      174.36      207.12     36.43 o 
  -8 -13   3      135.18      154.40     26.60 o 
  -7 -13   3       11.67        8.75     13.34 o 
  -6 -13   3       79.39       74.13     57.34 o 
  -5 -13   3       83.76       65.77     17.22 o 
  -4 -13   3        1.34        1.28     11.47 o 
  -3 -13   3      465.90      482.99     34.44 o 
  -2 -13   3      506.02      515.01     52.56 o 
  -1 -13   3      199.02      181.57     32.85 o 
   0 -13   3     1576.55     1658.24    122.44 o 
   1 -13   3      148.53      136.08     19.80 o 
   2 -13   3      695.37      698.76     54.35 o 
   3 -13   3      157.31      108.71     29.86 o 
   4 -13   3      136.03      179.19     38.23 o 
   5 -13   3      128.45       85.41     31.06 o 
   6 -13   3      127.59      122.44     34.05 o 
   7 -13   3        0.17       20.31     26.88 o 
   8 -13   3       39.37       30.46     29.86 o 
  -9 -12   3       91.39      101.45     24.40 o 
  -8 -12   3       97.04      127.03     23.23 o 
  -7 -12   3      196.29      183.32     26.37 o 
  -6 -12   3      142.07      158.47     63.31 o 
  -5 -12   3       61.94       77.49     18.78 o 
  -4 -12   3       26.42        7.96     11.38 o 
  -3 -12   3       13.35       19.50     12.03 o 
  -2 -12   3      325.28      336.77     32.25 o 
  -1 -12   3     1572.92     1638.90     38.81 o 
   0 -12   3       64.24       69.50     18.52 o 
   1 -12   3      642.40      654.36     32.51 o 
   2 -12   3        0.13        5.52      9.60 o 
   3 -12   3      283.76      255.64     37.63 o 
   4 -12   3       47.68       43.00     22.70 o 
   5 -12   3      514.76      544.07     58.53 o 
   6 -12   3       59.27       13.14     22.10 o 
   7 -12   3      339.67      394.15     56.14 o 
   8 -12   3        0.20        0.00     21.50 o 
   9 -12   3      387.50      390.56     60.33 o 
 -10 -11   3      599.57      501.73     51.96 o 
  -9 -11   3        1.59        0.00     11.14 o 
  -8 -11   3       25.62       28.98     16.26 o 
  -7 -11   3       23.31       41.39     26.58 o 
  -6 -11   3       89.63      106.29     32.85 o 
  -5 -11   3      124.52      144.99     21.33 o 
  -4 -11   3      225.93      246.21     24.57 o 
  -3 -11   3        3.21        1.05      8.47 o 
  -2 -11   3      282.36      253.96     22.88 o 
  -1 -11   3        0.01        0.16      5.65 o 
   0 -11   3      313.14      360.25     20.36 o 
   1 -11   3        0.06        0.00      7.89 o 
   2 -11   3       32.70       60.07     16.13 o 
   3 -11   3       11.51        6.98      9.16 o 
   4 -11   3       14.75        0.00     17.32 o 
   5 -11   3      449.99      306.35     44.80 o 
   6 -11   3      361.62      416.25     50.77 o 
   7 -11   3       12.05        0.00     17.92 o 
   8 -11   3      551.03      606.18     66.90 o 
   9 -11   3        6.39       50.77     29.27 o 
  10 -11   3      107.92      134.99     38.82 o 
 -11 -10   3      260.13      229.14     39.72 o 
 -10 -10   3       29.02       53.90     21.18 o 
  -9 -10   3      538.78      517.41     49.28 o 
  -8 -10   3      146.93      115.47     21.23 o 
  -7 -10   3       17.24       40.02     14.78 o 
  -6 -10   3        3.25        9.91     10.76 o 
  -5 -10   3      989.04      928.07     38.98 o 
  -4 -10   3       12.75        7.25      8.96 o 
  -3 -10   3      366.46      341.07     25.69 o 
  -2 -10   3      128.14      136.41     13.02 o 
  -1 -10   3     2538.67     2581.26     45.15 o 
   0 -10   3        0.23        0.17      5.42 o 
   1 -10   3     2444.92     2407.53     43.67 o 
   2 -10   3       15.52       18.22      9.28 o 
   3 -10   3      686.78      788.08     32.57 o 
   4 -10   3       44.78       22.70     16.13 o 
   5 -10   3      125.25      106.91     26.88 o 
   6 -10   3       18.80       11.95     19.11 o 
   7 -10   3      249.37      310.53     44.80 o 
   8 -10   3      406.67      415.65     54.95 o 
   9 -10   3     1017.82     1004.51     75.86 o 
  10 -10   3      127.19       84.22     33.45 o 
 -11  -9   3       24.93       38.71     19.41 o 
 -10  -9   3      373.23      398.14     56.44 o 
  -9  -9   3        0.10       10.50     13.92 o 
  -8  -9   3      777.02      760.01     40.75 o 
  -7  -9   3       13.54        5.52     10.33 o 
  -6  -9   3      602.34      500.82     35.05 o 
  -5  -9   3      370.86      336.96     47.75 o 
  -4  -9   3      916.88      893.66     35.17 o 
  -3  -9   3        0.51        4.78      7.46 o 
  -2  -9   3       52.94       47.88      8.22 o 
  -1  -9   3       78.39       69.91      8.97 o 
   0  -9   3      843.23      798.10     25.72 o 
   1  -9   3        3.21        2.05      5.26 o 
   2  -9   3     1260.39     1164.56     39.98 o 
   3  -9   3       20.14       37.89     13.14 o 
   4  -9   3      322.04      325.76     25.68 o 
   5  -9   3      286.65      294.46     38.23 o 
   6  -9   3       82.44       51.37     22.10 o 
   7  -9   3      153.35      166.64     35.84 o 
   8  -9   3     1763.71     1581.43     84.22 o 
   9  -9   3        4.77        0.00     20.31 o 
  10  -9   3       97.21      108.71     33.45 o 
  11  -9   3       95.61      108.71     35.84 o 
 -11  -8   3       26.30       25.96     17.52 o 
 -10  -8   3       19.64        0.00     12.65 o 
  -9  -8   3        5.11       10.47     11.99 o 
  -8  -8   3      131.44       83.77     18.10 o 
  -7  -8   3     1163.78     1035.88     42.41 o 
  -6  -8   3       65.15       27.85     10.76 o 
  -5  -8   3     1729.43     1488.87     56.71 o 
  -4  -8   3        8.74        8.81      8.06 o 
  -3  -8   3      888.58      804.70     21.58 o 
  -2  -8   3       92.90      104.21      9.92 o 
  -1  -8   3       17.55       15.78      5.68 o 
   0  -8   3      322.73      375.41     14.98 o 
   1  -8   3     2249.74     2098.70     35.42 o 
   2  -8   3      122.25      133.51     10.58 o 
   3  -8   3       24.52       21.61      5.96 o 
   4  -8   3     1088.27     1172.68     39.12 o 
   5  -8   3     1010.33     1101.49     36.73 o 
   6  -8   3      569.36      586.47     54.35 o 
   7  -8   3      499.48      422.22     49.57 o 
   8  -8   3        8.46       32.25     19.71 o 
   9  -8   3     1097.12     1061.85     71.08 o 
  10  -8   3       38.36       15.53     25.09 o 
  11  -8   3       87.69      132.60     40.02 o 
 -12  -7   3      103.43      103.09     25.00 o 
 -11  -7   3       96.06       93.21     22.59 o 
 -10  -7   3      230.57      230.29     28.84 o 
  -9  -7   3       27.87        2.69     12.67 o 
  -8  -7   3      443.25      486.93     47.78 o 
  -7  -7   3       85.27       54.23     23.89 o 
  -6  -7   3      861.42      921.21     36.74 o 
  -5  -7   3      270.21      288.88     23.64 o 
  -4  -7   3      449.41      413.13     36.43 o 
  -3  -7   3       90.12       79.58     13.69 o 
  -2  -7   3      256.53      277.80     13.57 o 
  -1  -7   3      427.35      426.46     15.11 o 
   0  -7   3       33.10       32.08      6.58 o 
   1  -7   3      267.97      320.47     12.89 o 
   2  -7   3      355.22      326.33     13.24 o 
   3  -7   3       90.89      137.66     11.05 o 
   4  -7   3      496.11      504.99     16.68 o 
   5  -7   3      438.54      412.23     23.09 o 
   6  -7   3     1737.14     1781.99     57.94 o 
   7  -7   3       29.76      120.05     29.86 o 
   8  -7   3       11.04        0.00     15.53 o 
   9  -7   3       34.30       21.50     19.71 o 
  10  -7   3       58.35       55.55     27.48 o 
  11  -7   3       25.13       60.92     28.67 o 
  12  -7   3      101.52      112.29     35.24 o 
 -12  -6   3      228.31      173.19     43.30 o 
 -11  -6   3      379.39      396.03     36.74 o 
 -10  -6   3       54.03       43.37     19.71 o 
  -9  -6   3       65.63       38.04     17.92 o 
  -8  -6   3      157.02      156.68     21.00 o 
  -7  -6   3      446.67      442.47     31.12 o 
  -6  -6   3       80.73       72.59     14.14 o 
  -5  -6   3      914.11      967.11     34.60 o 
  -4  -6   3       11.10       26.95      8.42 o 
  -3  -6   3        2.66        0.00      3.32 o 
  -2  -6   3      215.69      209.31     14.30 o 
  -1  -6   3     8981.37     9287.63     89.20 o 
   0  -6   3      603.12      642.95     25.98 o 
   1  -6   3     4764.14     4771.72     53.53 o 
   2  -6   3       20.60       27.19      5.11 o 
   3  -6   3     1242.26     1193.86     23.19 o 
   4  -6   3      552.52      532.09     22.82 o 
   5  -6   3     2959.69     2893.30     53.23 o 
   6  -6   3      552.50      562.26     25.80 o 
   7  -6   3      595.97      562.58     51.37 o 
   8  -6   3       55.63       62.12     21.50 o 
   9  -6   3      852.53      818.82     57.94 o 
  10  -6   3       13.09       29.86     23.89 o 
  11  -6   3       13.53        8.36     19.71 o 
  12  -6   3       85.19      129.01     35.84 o 
 -12  -5   3      477.76      570.94     66.90 o 
 -11  -5   3        2.84        9.72     14.99 o 
 -10  -5   3       55.64       45.31     16.03 o 
  -9  -5   3      396.25      411.70     39.42 o 
  -8  -5   3      198.08      158.10     20.31 o 
  -7  -5   3      102.38      117.07     17.07 o 
  -6  -5   3      145.52      121.64     15.83 o 
  -5  -5   3      529.83      564.12     26.18 o 
  -4  -5   3      953.57     1041.87     32.87 o 
  -3  -5   3     1011.99     1094.54     29.95 o 
  -2  -5   3       38.14       68.48      8.26 o 
  -1  -5   3     1562.73     1557.50     25.36 o 
   0  -5   3      858.64      924.98     18.63 o 
   1  -5   3      401.82      392.33     11.59 o 
   2  -5   3     3195.76     3302.30     49.31 o 
   3  -5   3      439.41      517.56     13.95 o 
   4  -5   3      949.03      918.30     21.29 o 
   5  -5   3      399.36      453.77     22.27 o 
   6  -5   3     2254.02     2095.61     44.59 o 
   7  -5   3      120.30      112.89     15.31 o 
   8  -5   3      774.11      728.03     49.57 o 
   9  -5   3        0.12        0.00     14.33 o 
  10  -5   3      164.11      246.08     40.02 o 
  11  -5   3      233.86      257.43     43.00 o 
  12  -5   3       37.26       60.33     29.86 o 
 -12  -4   3       80.20       54.35     27.48 o 
 -11  -4   3      367.27      295.83     31.41 o 
 -10  -4   3        7.28        0.00      9.71 o 
  -9  -4   3       14.83       23.78     34.05 o 
  -8  -4   3      128.84      148.39     26.88 o 
  -7  -4   3      526.76      514.18     29.85 o 
  -6  -4   3       25.60       12.80      7.80 o 
  -5  -4   3      724.06      676.67     27.22 o 
  -4  -4   3      489.06      555.54     50.47 o 
  -3  -4   3     2190.34     2069.97     54.32 o 
  -2  -4   3       20.31       21.44      3.72 o 
  -1  -4   3      751.77      683.35     20.24 o 
   0  -4   3     2185.55     2211.92     47.25 o 
   1  -4   3     1316.14     1349.63     20.29 o 
   2  -4   3      207.19      196.02      7.56 o 
   3  -4   3     1461.96     1598.63     24.36 o 
   4  -4   3      102.89      115.89      8.67 o 
   5  -4   3     1717.28     1696.22     30.95 o 
   6  -4   3        4.11        9.56      5.38 o 
   7  -4   3     1266.19     1219.69     29.11 o 
   8  -4   3        2.01        8.15      6.71 o 
   9  -4   3      124.57      186.95     31.66 o 
  10  -4   3       16.76        0.00     15.53 o 
  11  -4   3      829.70      861.82     61.52 o 
  12  -4   3        0.25       17.92     21.50 o 
 -12  -3   3       45.09       68.09     34.05 o 
 -11  -3   3       29.19       14.33     22.70 o 
 -10  -3   3      166.46      271.47     29.27 o 
  -9  -3   3        1.42        2.87      9.44 o 
  -8  -3   3      986.37      968.99     37.90 o 
  -7  -3   3       72.93      103.01     14.71 o 
  -6  -3   3     3144.10     3235.60     63.71 o 
  -5  -3   3      286.10      235.11     18.15 o 
  -4  -3   3       13.71       34.07      8.23 o 
  -3  -3   3      598.47      500.09     23.59 o 
  -2  -3   3     1243.39     1154.27     22.91 o 
  -1  -3   3      267.33      317.28      9.26 o 
   0  -3   3      362.00      307.16      9.15 o 
   1  -3   3       23.34       30.41      3.67 o 
   2  -3   3      546.42      604.91     19.19 o 
   3  -3   3       85.73      103.65      6.68 o 
   4  -3   3     3110.74     3396.36     53.49 o 
   5  -3   3      573.60      691.13     18.31 o 
   6  -3   3     1783.29     1825.95     37.36 o 
   7  -3   3       72.53       71.88      9.51 o 
   8  -3   3      850.59      921.29     26.88 o 
   9  -3   3        9.87       20.17      8.60 o 
  10  -3   3        1.61        5.97     16.72 o 
  11  -3   3        8.61       18.52     19.71 o 
  12  -3   3      911.37      945.38     67.49 o 
 -12  -2   3       38.44       16.72     21.50 o 
 -11  -2   3       52.51       69.88     28.67 o 
 -10  -2   3        0.13        8.36     18.52 o 
  -9  -2   3       16.75       34.30     12.65 o 
  -8  -2   3      199.94      186.16     37.93 o 
  -7  -2   3      935.81      976.98     34.69 o 
  -6  -2   3      172.90      182.47     17.52 o 
  -5  -2   3     1414.41     1348.00     22.88 o 
  -4  -2   3     1585.53     1571.17     42.67 o 
  -3  -2   3     2722.24     2724.37     81.50 o 
  -2  -2   3    25568.89    25449.48    639.03 o 
  -1  -2   3    20410.85    20956.19    162.80 o 
   0  -2   3     1142.68     1228.52     17.68 o 
   1  -2   3       11.29        7.28      2.10 o 
   2  -2   3      383.91      324.07     33.42 o 
   3  -2   3     1894.71     2053.92     26.42 o 
   4  -2   3       63.38       90.26      7.59 o 
   5  -2   3     2143.67     2252.00     35.37 o 
   6  -2   3      104.65       94.19      9.30 o 
   7  -2   3       25.92       27.45      6.97 o 
   8  -2   3      292.64      279.63     17.94 o 
   9  -2   3       11.37        7.29      9.04 o 
  10  -2   3      244.54      193.88     41.21 o 
  11  -2   3      217.95      214.43     36.43 o 
 -12  -1   3       73.69       26.88     26.28 o 
 -11  -1   3       22.72       48.98     23.89 o 
 -10  -1   3      774.63      827.18     59.73 o 
  -9  -1   3       56.56       40.24     20.61 o 
  -8  -1   3     1076.24      959.22     36.39 o 
  -7  -1   3        6.87       21.31      9.04 o 
  -6  -1   3      182.80      166.56     11.49 o 
  -5  -1   3        0.00        3.06      4.24 o 
  -4  -1   3      497.77      444.58     12.54 o 
  -3  -1   3     2111.11     2042.06     49.53 o 
  -2  -1   3    13650.67    13883.81    139.39 o 
  -1  -1   3    15912.62    16642.35    131.06 o 
   0  -1   3     1714.19     1511.61     19.58 o 
   1  -1   3      665.64      710.55     11.09 o 
   2  -1   3     1090.56      938.21     13.88 o 
   3  -1   3       49.36       74.51      9.47 o 
   4  -1   3     2542.71     2598.24     59.47 o 
   5  -1   3       47.40       52.68      8.90 o 
   6  -1   3     1807.00     1760.75     32.24 o 
   7  -1   3       31.16       26.70     11.73 o 
   8  -1   3     1228.99     1220.32     40.03 o 
   9  -1   3      114.81      109.60     14.85 o 
  10  -1   3      202.16      169.08     23.38 o 
  11  -1   3       38.16       27.10     13.01 o 
 -12   0   3        9.52        0.00     20.90 o 
 -11   0   3      486.19      503.45     59.73 o 
 -10   0   3       25.04       37.03     22.10 o 
  -9   0   3      476.31      449.10     48.38 o 
  -8   0   3      543.05      477.58     27.51 o 
  -7   0   3      670.85      595.88     22.63 o 
  -6   0   3        2.66        3.83      4.33 o 
  -5   0   3     1967.97     1793.66     30.04 o 
  -4   0   3       83.65       76.70      7.20 o 
  -3   0   3     1234.84     1414.78     34.48 o 
  -2   0   3      666.87      726.87     18.59 o 
  -1   0   3    22711.76    23510.48    194.15 o 
   0   0   3    19944.15    19854.80    226.60 o 
   1   0   3    12702.99    12280.85     98.14 o 
   2   0   3      751.07      661.31     12.60 o 
   3   0   3     2586.24     2380.12     29.96 o 
   4   0   3      861.71      825.97     19.29 o 
   5   0   3      777.59      673.51     18.19 o 
   6   0   3      102.38      127.27     10.62 o 
   7   0   3      505.36      478.13     18.15 o 
   8   0   3       16.02       11.51      6.15 o 
   9   0   3        7.56        3.94      6.79 o 
  10   0   3       36.07       25.86     11.59 o 
  11   0   3      249.32      228.91     20.22 o 
  12   0   3       78.07       68.69     25.09 o 
 -12   1   3       28.92       17.92     26.28 o 
 -11   1   3      475.47      526.15     59.13 o 
 -10   1   3      636.23      673.68     61.52 o 
  -9   1   3      105.96      114.08     29.27 o 
  -8   1   3      188.10      241.30     36.43 o 
  -7   1   3        0.48        1.98      4.83 o 
  -6   1   3     2846.57     2938.53     58.33 o 
  -5   1   3      442.69      440.55     14.79 o 
  -4   1   3      119.76      146.40      9.51 o 
  -3   1   3      650.76      664.04     14.89 o 
  -2   1   3       11.25       17.23      6.27 o 
  -1   1   3    15127.30    15425.64    289.01 o 
   0   1   3     1986.53     1710.19     21.26 o 
   1   1   3      926.22      657.88     12.25 o 
   2   1   3     7755.30     7968.82     72.50 o 
   3   1   3        1.23        4.53      3.00 o 
   4   1   3     6779.23     6893.70     68.85 o 
   5   1   3      127.56      115.41      9.96 o 
   6   1   3      323.70      385.34     15.25 o 
   7   1   3      569.61      528.73     21.87 o 
   8   1   3      748.37      741.35     23.91 o 
   9   1   3        0.69        0.00      5.38 o 
  10   1   3      259.35      311.48     21.52 o 
  11   1   3      142.20      141.97     20.22 o 
  12   1   3      531.87      569.75     57.34 o 
  13   1   3       73.46       63.91     28.67 o 
 -12   2   3        1.20        0.00     19.71 o 
 -11   2   3       22.46       48.38     26.28 o 
 -10   2   3      375.69      490.31     53.76 o 
  -9   2   3      350.08      418.04     47.19 o 
  -8   2   3      182.24      172.51     18.28 o 
  -7   2   3       81.45      122.01     16.43 o 
  -6   2   3       26.33       39.91     10.53 o 
  -5   2   3     3226.04     3242.35     82.48 o 
  -4   2   3      169.86      162.82      9.93 o 
  -3   2   3     3061.09     2839.04     39.89 o 
  -2   2   3    12294.44    13488.45    111.37 o 
  -1   2   3     1916.56     1819.70     22.84 o 
   0   2   3     3326.70     3150.63     60.03 o 
   1   2   3     2972.60     2968.37     32.75 o 
   2   2   3      833.54      906.77     16.77 o 
   3   2   3    19447.18    19121.94    262.21 o 
   4   2   3     1171.31     1185.25     22.69 o 
   5   2   3      682.85      670.95     18.58 o 
   6   2   3      590.32      625.41     25.23 o 
   7   2   3      104.32       87.79     10.42 o 
   8   2   3      469.07      449.53     22.49 o 
   9   2   3       11.81       19.95     12.45 o 
  10   2   3        0.00        0.00      7.26 o 
  11   2   3      115.36       81.41     18.15 o 
  12   2   3       48.20       34.34     16.47 o 
  13   2   3       82.28      181.57     39.42 o 
 -12   3   3      245.79      189.94     42.41 o 
 -11   3   3        1.49        0.00     23.89 o 
 -10   3   3      287.96      372.05     48.98 o 
  -9   3   3      386.27      391.16     46.59 o 
  -8   3   3     1591.69     1548.75     57.91 o 
  -7   3   3      328.74      323.26     24.38 o 
  -6   3   3     4569.34     4730.59     80.03 o 
  -5   3   3        3.69        9.89      5.71 o 
  -4   3   3     2172.90     1979.63     28.79 o 
  -3   3   3       15.55       30.46     10.00 o 
  -2   3   3     1098.58     1149.72     16.32 o 
  -1   3   3     3497.63     3460.80     36.00 o 
   0   3   3       35.90       23.23      6.11 o 
   1   3   3    26637.47    26852.41    207.09 o 
   2   3   3     1222.77     1186.00     25.13 o 
   3   3   3     3139.40     3236.06     39.72 o 
   4   3   3     5236.85     5255.59     58.30 o 
   5   3   3     4762.44     5040.26     59.44 o 
   6   3   3     2911.59     2707.66     42.37 o 
   7   3   3        2.35        0.00      4.38 o 
   8   3   3     2433.10     2398.94     44.30 o 
   9   3   3        4.39        5.75      7.23 o 
  10   3   3        3.69        0.00     10.11 o 
  11   3   3       78.54       77.27     17.52 o 
  12   3   3      510.27      585.15     40.94 o 
  13   3   3       61.46       91.19     23.41 o 
 -12   4   3        0.03        0.00     23.89 o 
 -11   4   3      448.86      452.08     55.55 o 
 -10   4   3       37.05        8.96     19.71 o 
  -9   4   3      286.36      284.70     34.02 o 
  -8   4   3       78.98       87.46     16.75 o 
  -7   4   3     1287.65     1421.93     44.20 o 
  -6   4   3        4.13       14.04      8.45 o 
  -5   4   3     3520.91     3353.83     63.09 o 
  -4   4   3       84.37      117.43     13.50 o 
  -3   4   3      726.17      867.60     37.60 o 
  -2   4   3      134.42      139.28     18.22 o 
  -1   4   3     1181.09     1133.38     17.21 o 
   0   4   3     1615.11     1579.90     23.12 o 
   1   4   3       11.85        9.14      3.69 o 
   2   4   3     4570.10     4515.57     49.54 o 
   3   4   3      422.21      381.64     12.95 o 
   4   4   3     1056.72     1117.36     30.14 o 
   5   4   3     1489.27     1327.65     33.51 o 
   6   4   3      184.55      249.43     19.48 o 
   7   4   3      547.58      515.52     21.57 o 
   8   4   3     1108.01     1113.20     30.03 o 
   9   4   3      567.55      632.78     25.41 o 
  10   4   3      615.14      666.90     42.71 o 
  11   4   3      987.13     1033.52     45.19 o 
  12   4   3      329.95      328.69     33.36 o 
  13   4   3      280.50      264.76     31.87 o 
 -12   5   3      312.20      347.56     55.55 o 
 -11   5   3        0.20        7.17     25.09 o 
 -10   5   3        7.07       33.45     22.70 o 
  -9   5   3       14.43       13.45     12.88 o 
  -8   5   3      816.63      864.50     38.41 o 
  -7   5   3       80.21       62.47     14.34 o 
  -6   5   3      565.33      517.49     43.00 o 
  -5   5   3       37.54       19.11     12.54 o 
  -4   5   3       34.04       45.24      9.86 o 
  -3   5   3     2167.19     2582.42     99.15 o 
  -2   5   3       32.90       17.13      6.60 o 
  -1   5   3      493.89      535.75     13.93 o 
   0   5   3      329.65      376.85     11.66 o 
   1   5   3      331.47      362.60     12.10 o 
   2   5   3      706.30      744.01     31.01 o 
   3   5   3       44.79       35.99      8.06 o 
   4   5   3     2116.02     1872.65     31.92 o 
   5   5   3      949.09      990.65     29.45 o 
   6   5   3      203.45      218.35     14.42 o 
   7   5   3       27.34       24.16      7.12 o 
   8   5   3      681.10      704.48     24.34 o 
   9   5   3       25.33       25.01     14.63 o 
  10   5   3     1696.69     1850.51     58.06 o 
  11   5   3       11.72        7.11     12.83 o 
  12   5   3      626.70      691.97     46.86 o 
  13   5   3        0.40       10.15     15.47 o 
 -11   6   3      521.25      509.42     60.92 o 
 -10   6   3       73.27       58.38     18.15 o 
  -9   6   3      123.37       94.63     19.43 o 
  -8   6   3        1.24        0.00      9.69 o 
  -7   6   3      111.73       71.12     14.99 o 
  -6   6   3      455.32      440.54     30.18 o 
  -5   6   3      329.11      349.34     24.82 o 
  -4   6   3        3.51       26.46      8.32 o 
  -3   6   3      627.96      486.75     29.86 o 
  -2   6   3      393.49      341.63     17.95 o 
  -1   6   3      110.12      146.05      8.30 o 
   0   6   3     1254.01     1320.95     29.68 o 
   1   6   3     4976.41     5349.12     59.19 o 
   2   6   3      817.47      860.85     20.43 o 
   3   6   3     3532.91     3488.28     46.59 o 
   4   6   3      268.85      353.15     16.07 o 
   5   6   3     1001.99      967.75     31.60 o 
   6   6   3      267.46      278.60     20.32 o 
   7   6   3      892.47      856.01     26.91 o 
   8   6   3      617.63      562.86     21.94 o 
   9   6   3       26.22       31.10     12.59 o 
  10   6   3       34.68       36.30     14.46 o 
  11   6   3      330.89      354.51     32.87 o 
  12   6   3       11.72        4.55     15.05 o 
  13   6   3       17.49        7.87     15.41 o 
 -11   7   3        0.42        8.36     22.10 o 
 -10   7   3       42.60       32.85     16.83 o 
  -9   7   3        1.50        0.00     12.45 o 
  -8   7   3      236.59      193.97     24.22 o 
  -7   7   3       54.68       43.19     20.61 o 
  -6   7   3     1633.16     1581.99     48.55 o 
  -5   7   3      219.77      284.87     23.41 o 
  -4   7   3     1074.96     1240.63     38.21 o 
  -3   7   3      824.70      805.08     40.02 o 
  -2   7   3      820.54      752.60     18.32 o 
  -1   7   3      107.91      129.04     20.98 o 
   0   7   3      307.89      255.55     12.25 o 
   1   7   3     1390.70     1454.91     27.71 o 
   2   7   3     4344.46     4493.23     55.85 o 
   3   7   3        1.01        2.70      4.46 o 
   4   7   3     1969.17     1958.38     60.33 o 
   5   7   3      125.70      129.76     11.68 o 
   6   7   3     1023.81      954.20     27.33 o 
   7   7   3        8.48        4.94      5.88 o 
   8   7   3      684.83      648.03     32.93 o 
   9   7   3      131.48      145.45     20.90 o 
  10   7   3      152.96      185.16     24.68 o 
  11   7   3       59.80       39.30     17.92 o 
  12   7   3      194.43      152.01     48.68 o 
  13   7   3      143.02      151.40     26.78 o 
 -10   8   3        5.91        7.57     15.13 o 
  -9   8   3       32.23       41.19     15.90 o 
  -8   8   3       26.30       19.01     13.50 o 
  -7   8   3      640.33      692.68     53.76 o 
  -6   8   3     1905.52     1981.95     56.58 o 
  -5   8   3     1029.14      989.75     37.47 o 
  -4   8   3       14.09       10.18      9.04 o 
  -3   8   3     3138.14     3126.49     63.01 o 
  -2   8   3       28.21       18.71      6.10 o 
  -1   8   3     4456.49     4502.72     54.90 o 
   0   8   3      882.89      952.11     34.58 o 
   1   8   3      457.42      456.94     16.56 o 
   2   8   3      159.41      133.70     11.43 o 
   3   8   3      294.17      239.35     14.70 o 
   4   8   3       90.45       95.72     10.27 o 
   5   8   3     1604.00     1469.09     32.52 o 
   6   8   3        9.91       11.38      7.05 o 
   7   8   3        6.42        6.29      6.39 o 
   8   8   3      144.71      176.52     21.75 o 
   9   8   3        3.11        0.00     10.71 o 
  10   8   3       32.08       30.71     14.14 o 
  11   8   3       11.98       19.69     14.57 o 
  12   8   3        5.79       17.34     15.20 o 
 -10   9   3      323.92      339.80     52.56 o 
  -9   9   3      187.70      241.59     51.37 o 
  -8   9   3     1104.16     1067.61     47.48 o 
  -7   9   3        6.99       17.58     12.88 o 
  -6   9   3     1103.71     1186.99     45.33 o 
  -5   9   3     1458.13     1339.39     45.22 o 
  -4   9   3      409.28      397.01     52.56 o 
  -3   9   3        7.98       11.67     17.92 o 
  -2   9   3     3667.02     3742.86     70.39 o 
  -1   9   3        3.02        3.68      4.11 o 
   0   9   3     1453.87     1369.26     28.82 o 
   1   9   3       15.45       19.19      6.13 o 
   2   9   3     1796.65     1780.87     34.90 o 
   3   9   3      663.20      727.16     22.74 o 
   4   9   3      678.29      664.72     26.47 o 
   5   9   3      146.70      138.88     13.33 o 
   6   9   3     1640.56     1548.60     35.84 o 
   7   9   3      251.46      213.85     45.69 o 
   8   9   3      283.19      225.94     33.75 o 
   9   9   3        3.25        0.00     10.53 o 
  10   9   3      901.77      886.97     44.13 o 
  11   9   3       54.09       45.05     18.10 o 
  12   9   3        1.75        5.16     15.80 o 
 -10  10   3       94.06       48.38     31.06 o 
  -9  10   3      784.88      757.30     74.66 o 
  -8  10   3      282.74      273.09     31.29 o 
  -7  10   3      114.70      104.28     31.36 o 
  -6  10   3       48.35       41.44     14.03 o 
  -5  10   3      388.75      361.61     28.91 o 
  -4  10   3       27.32       36.52     12.45 o 
  -3  10   3      835.91      801.69     33.93 o 
  -2  10   3       37.97       41.77     13.44 o 
  -1  10   3      926.56      878.30     24.65 o 
   0  10   3      337.31      319.86     16.49 o 
   1  10   3       57.15       30.81     12.05 o 
   2  10   3      328.98      357.58     19.04 o 
   3  10   3     1332.61     1408.92     33.06 o 
   4  10   3       18.20        9.32      6.63 o 
   5  10   3      864.84      843.40     26.91 o 
   6  10   3      236.74      263.09     18.89 o 
   7  10   3     1268.64     1207.20     46.01 o 
   8  10   3       62.00      116.37     24.49 o 
   9  10   3       86.94       91.25     20.06 o 
  10  10   3      338.51      265.80     31.66 o 
  11  10   3      216.66      234.52     30.75 o 
  12  10   3        7.31       15.44     17.43 o 
  -9  11   3       14.82       20.90     26.28 o 
  -8  11   3       85.85       83.02     32.25 o 
  -7  11   3      128.91      148.13     36.43 o 
  -6  11   3        1.56       10.90     11.62 o 
  -5  11   3      417.94      376.41     43.90 o 
  -4  11   3      292.03      310.71     27.36 o 
  -3  11   3     2298.17     2065.17     55.94 o 
  -2  11   3     1383.59     1278.37     42.74 o 
  -1  11   3      266.07      235.98     22.17 o 
   0  11   3      352.04      322.48     22.92 o 
   1  11   3      113.59      123.78     12.72 o 
   2  11   3        9.50       13.57      6.98 o 
   3  11   3      146.05      148.08     14.93 o 
   4  11   3      825.14      816.62     32.76 o 
   5  11   3       64.95       59.03     11.24 o 
   6  11   3      164.90      179.38     21.72 o 
   7  11   3       22.87       10.09     12.23 o 
   8  11   3       43.27       77.82     18.37 o 
   9  11   3     1324.90     1281.31     52.79 o 
  10  11   3      509.07      583.71     44.77 o 
  11  11   3       96.15       41.45     20.22 o 
  -9  12   3      233.91      212.04     47.19 o 
  -8  12   3        0.62        6.57     23.29 o 
  -7  12   3       86.78      111.69     32.85 o 
  -6  12   3       29.62        3.35     13.01 o 
  -5  12   3        9.36       24.87     13.92 o 
  -4  12   3       21.63       11.60     11.47 o 
  -3  12   3      594.70      541.79     32.66 o 
  -2  12   3      682.37      628.76     32.39 o 
  -1  12   3      199.92      226.30     23.05 o 
   0  12   3        0.40       10.43      9.18 o 
   1  12   3      130.03      106.29     14.79 o 
   2  12   3       54.26       70.16     11.20 o 
   3  12   3       83.94       81.26     12.19 o 
   4  12   3        1.73        6.32      7.64 o 
   5  12   3      760.77      725.06     27.52 o 
   6  12   3      422.44      367.04     31.02 o 
   7  12   3      192.18      201.26     30.76 o 
   8  12   3        1.31        1.63     11.90 o 
   9  12   3       77.47      147.20     25.17 o 
  10  12   3        6.60        4.52     15.56 o 
  11  12   3      256.33      273.26     36.40 o 
  -8  13   3      184.65      139.76     38.23 o 
  -7  13   3       49.44       14.93     23.29 o 
  -6  13   3      195.26      312.92     52.56 o 
  -5  13   3        4.98       14.70     14.20 o 
  -4  13   3      595.85      560.24     58.53 o 
  -3  13   3        3.85       10.46     12.84 o 
  -2  13   3     1146.58     1066.63     43.35 o 
  -1  13   3       52.28       62.55     15.13 o 
   0  13   3      190.13      194.75     28.07 o 
   1  13   3      111.16      128.88     15.11 o 
   2  13   3      320.65      303.82     22.40 o 
   3  13   3      189.98      193.02     21.23 o 
   4  13   3      192.89      197.41     17.91 o 
   5  13   3      524.42      517.90     35.83 o 
   6  13   3       39.72       32.46     13.90 o 
   7  13   3       32.55       39.53     15.47 o 
   8  13   3      142.64      171.61     25.30 o 
   9  13   3       79.97       64.28     18.57 o 
  10  13   3      372.97      380.29     59.73 o 
  -7  14   3       42.54       83.62     35.24 o 
  -6  14   3        0.01       22.70     28.67 o 
  -5  14   3      104.21      142.75     35.24 o 
  -4  14   3      444.96      370.48     33.57 o 
  -3  14   3       23.35       67.88     34.94 o 
  -2  14   3      309.72      307.26     30.02 o 
  -1  14   3      227.16      252.78     27.30 o 
   0  14   3      421.82      472.27     35.04 o 
   1  14   3       88.88       86.97     17.95 o 
   2  14   3      708.72      764.65     29.93 o 
   3  14   3      138.60      132.09     15.91 o 
   4  14   3      182.50      195.05     18.47 o 
   5  14   3      428.68      486.88     80.04 o 
   6  14   3        1.77        0.00     12.03 o 
   7  14   3      364.33      431.45     38.79 o 
   8  14   3        0.09        5.59     14.57 o 
   9  14   3      249.23      263.89     33.78 o 
  10  14   3       19.40       46.61     25.09 o 
  -6  15   3      447.61      521.37     68.09 o 
  -5  15   3       76.19       99.75     34.05 o 
  -4  15   3      509.38      438.94     56.74 o 
  -3  15   3        4.68        6.07     12.57 o 
  -2  15   3      245.88      325.31     32.39 o 
  -1  15   3        2.74        1.62     12.91 o 
   0  15   3      716.18      727.67     42.71 o 
   1  15   3      175.35      207.21     43.60 o 
   2  15   3      394.70      420.95     35.02 o 
   3  15   3      792.38      757.36     31.56 o 
   4  15   3       44.59       32.46     19.11 o 
   5  15   3      191.45      175.14     23.55 o 
   6  15   3      322.38      354.35     34.60 o 
   7  15   3      238.48      278.21     31.22 o 
   8  15   3      378.92      346.87     36.63 o 
   9  15   3       23.79        3.73     16.65 o 
  -5  16   3      487.17      458.65     66.30 o 
  -4  16   3       74.75       71.08     32.85 o 
  -3  16   3      278.90      306.35     50.17 o 
  -2  16   3        0.32        7.73     13.49 o 
  -1  16   3       73.89       75.71     19.41 o 
   0  16   3        4.91        0.99     13.15 o 
   1  16   3      516.65      629.56     79.74 o 
   2  16   3        0.03        3.29     12.75 o 
   3  16   3      422.07      426.22     36.38 o 
   4  16   3      383.65      345.74     33.53 o 
   5  16   3       39.80       29.54     17.72 o 
   6  16   3      124.59      122.72     23.64 o 
   7  16   3      356.98      316.83     35.25 o 
   8  16   3        2.89        5.52     15.50 o 
  -4  17   3      295.59      290.88     54.95 o 
  -3  17   3        0.12       40.62     26.28 o 
  -2  17   3       75.21       69.88     35.84 o 
  -1  17   3       22.57        6.15     13.92 o 
   0  17   3      213.90      232.37     28.71 o 
   1  17   3       25.31       39.54     17.65 o 
   2  17   3       96.26      145.84     33.75 o 
   3  17   3        6.01        7.76     20.31 o 
   4  17   3      161.92      129.01     34.05 o 
   5  17   3        1.22       10.73     14.76 o 
   6  17   3       55.71       39.53     29.86 o 
   7  17   3        0.00        0.00     14.57 o 
  -2  18   3       25.24       27.48     28.67 o 
  -1  18   3        7.97       21.50     28.07 o 
   0  18   3       10.73       22.70     27.48 o 
   1  18   3      113.04      112.55     24.06 o 
   2  18   3       11.63       28.79     16.57 o 
   3  18   3       24.55       34.05     25.68 o 
   4  18   3       33.72       53.76     29.27 o 
   5  18   3      161.38      176.31     28.41 o 
  -3 -17   4      130.63      172.62     41.21 o 
  -2 -17   4       23.27       14.33     25.09 o 
  -1 -17   4       73.35       66.30     29.27 o 
  -5 -16   4       14.27        0.00     28.67 o 
  -4 -16   4        4.72        0.60     22.70 o 
  -3 -16   4      261.87      327.25     49.57 o 
  -2 -16   4       79.34       91.38     28.07 o 
  -1 -16   4        0.59        0.00     18.52 o 
   2 -16   4      493.83      411.47     54.95 o 
   3 -16   4        0.02        0.00     23.89 o 
   4 -16   4       69.26      113.48     34.64 o 
  -6 -15   4      151.35       96.33     22.45 o 
  -5 -15   4      454.88      459.25     59.73 o 
  -4 -15   4      122.01       80.04     30.46 o 
  -3 -15   4       16.87       18.52     23.29 o 
  -2 -15   4        1.16        0.00     16.72 o 
  -1 -15   4      294.33      364.88     51.37 o 
   0 -15   4        3.53        0.00     16.13 o 
   1 -15   4      549.69      612.75     60.92 o 
   2 -15   4       22.15        4.78     20.31 o 
   3 -15   4       47.35       11.95     22.10 o 
   4 -15   4       60.46       38.82     27.48 o 
   5 -15   4       34.03        0.00     26.28 o 
   6 -15   4       12.76       19.11     27.48 o 
  -7 -14   4       74.35       77.58     22.78 o 
  -6 -14   4      240.02      215.27     29.53 o 
  -5 -14   4      278.04      244.05     28.03 o 
  -4 -14   4        9.89       19.71     20.31 o 
  -3 -14   4       11.23        0.00     17.32 o 
  -2 -14   4      602.57      649.79     61.52 o 
  -1 -14   4       62.67       51.37     23.29 o 
   0 -14   4      337.05      315.31     42.41 o 
   1 -14   4       34.83       16.31     13.60 o 
   2 -14   4      119.07      162.46     36.43 o 
   3 -14   4       16.63       13.14     22.10 o 
   4 -14   4      125.02      103.33     34.05 o 
   5 -14   4        2.16        0.00     23.89 o 
   6 -14   4      107.58       58.53     30.46 o 
   7 -14   4       95.03       63.91     33.45 o 
  -8 -13   4       98.69      104.21     23.25 o 
  -7 -13   4      454.65      460.86     79.74 o 
  -6 -13   4       41.27       20.99     18.52 o 
  -5 -13   4      245.33      292.30     30.75 o 
  -4 -13   4       17.77       28.94     13.46 o 
  -3 -13   4      140.22      168.44     28.97 o 
  -2 -13   4      496.07      495.69     53.76 o 
  -1 -13   4      837.99      981.22     61.52 o 
   0 -13   4      109.61      121.68     18.76 o 
   1 -13   4      206.02      257.75     25.97 o 
   2 -13   4      624.82      528.25     60.03 o 
   3 -13   4      384.63      406.09     48.98 o 
   4 -13   4      189.28      149.32     34.64 o 
   5 -13   4      386.32      355.92     50.77 o 
   6 -13   4        5.31       11.35     24.49 o 
   7 -13   4       18.89        0.00     25.09 o 
   8 -13   4        0.28       15.53     23.89 o 
  -9 -12   4       15.65        2.36     15.07 o 
  -8 -12   4       10.40       36.47     25.68 o 
  -7 -12   4       90.93       74.61     20.65 o 
  -6 -12   4      219.53      214.68     26.68 o 
  -5 -12   4       16.92       41.81     14.78 o 
  -4 -12   4       18.37       26.49     13.18 o 
  -3 -12   4      101.96      100.54     17.43 o 
  -2 -12   4        3.03        7.47     10.03 o 
  -1 -12   4     1597.19     1362.29     69.28 o 
   0 -12   4      801.76      772.83     35.87 o 
   1 -12   4      272.16      308.53     26.87 o 
   2 -12   4     1939.21     1887.40     55.90 o 
   3 -12   4        5.70        0.00      9.69 o 
   4 -12   4     1642.17     1659.67     83.62 o 
   5 -12   4       14.34       28.67     20.90 o 
   6 -12   4      171.23      206.66     40.62 o 
   7 -12   4       68.81       12.54     25.09 o 
   8 -12   4      271.95      225.18     44.80 o 
   9 -12   4        2.37       13.74     25.09 o 
 -10 -11   4        2.64       20.17     18.71 o 
  -9 -11   4       96.57       88.01     22.78 o 
  -8 -11   4        0.16       14.83     15.38 o 
  -7 -11   4       21.96       54.23     17.25 o 
  -6 -11   4       83.63       55.60     16.22 o 
  -5 -11   4      412.62      425.34     34.64 o 
  -4 -11   4      128.00      110.66     27.18 o 
  -3 -11   4      433.02      499.52     33.76 o 
  -2 -11   4      415.65      465.34     27.49 o 
  -1 -11   4      176.45      214.01     16.41 o 
   0 -11   4        0.05        0.00      7.80 o 
   1 -11   4     1048.49     1035.05     66.30 o 
   2 -11   4       70.62       89.80     15.80 o 
   3 -11   4      516.70      586.30     33.10 o 
   4 -11   4      646.96      706.53     54.35 o 
   5 -11   4      420.39      395.94     49.57 o 
   6 -11   4        3.81       22.10     20.90 o 
   7 -11   4       87.20       35.24     28.67 o 
   8 -11   4       15.61        0.00     18.52 o 
   9 -11   4      136.98      121.85     38.82 o 
 -10 -10   4       93.06      122.52     24.97 o 
  -9 -10   4       80.86      105.21     23.84 o 
  -8 -10   4      311.60      325.02     33.79 o 
  -7 -10   4      267.53      251.99     28.91 o 
  -6 -10   4       26.28       39.34     13.77 o 
  -5 -10   4       44.55       55.31     15.23 o 
  -4 -10   4       96.85       77.81     15.38 o 
  -3 -10   4        3.43        0.86      8.03 o 
  -2 -10   4      483.72      424.45     26.28 o 
  -1 -10   4        4.59        1.81      5.93 o 
   0 -10   4     1515.17     1428.05     32.55 o 
   1 -10   4        0.39        5.11      8.42 o 
   2 -10   4      476.32      480.70     28.41 o 
   3 -10   4      117.79      142.98     57.94 o 
   4 -10   4       29.14       30.98     11.33 o 
   5 -10   4       79.98       70.48     24.49 o 
   6 -10   4       66.49       28.07     19.11 o 
   7 -10   4        4.25        0.00     17.32 o 
   8 -10   4      233.25      279.53     45.39 o 
   9 -10   4       61.77       66.30     28.07 o 
  10 -10   4      122.13        2.99     25.68 o 
 -11  -9   4       86.85       65.91     23.13 o 
 -10  -9   4       58.63       84.75     21.96 o 
  -9  -9   4      572.38      614.22     53.46 o 
  -8  -9   4       38.94       31.03     15.61 o 
  -7  -9   4      875.05      893.08     79.71 o 
  -6  -9   4        3.15        4.59     10.53 o 
  -5  -9   4     1234.19     1421.42     47.82 o 
  -4  -9   4       29.62       35.56     11.74 o 
  -3  -9   4      423.86      419.87     28.69 o 
  -2  -9   4      179.30      173.81     13.51 o 
  -1  -9   4        5.47        3.27      5.48 o 
   0  -9   4      170.71      172.34     20.63 o 
   1  -9   4     1966.40     2055.49     37.27 o 
   2  -9   4      124.25      137.66     17.10 o 
   3  -9   4      183.26      201.12     24.79 o 
   4  -9   4      262.25      220.40     20.80 o 
   5  -9   4       53.28       30.20      9.68 o 
   6  -9   4      117.77      105.12     26.88 o 
   7  -9   4        2.29        9.56     18.52 o 
   8  -9   4      222.24      146.33     32.85 o 
   9  -9   4      433.22      387.58     53.76 o 
  10  -9   4      169.10       69.88     31.06 o 
  11  -9   4      139.42       65.70     37.03 o 
 -11  -8   4      144.39      129.47     46.59 o 
 -10  -8   4      277.30      263.22     32.31 o 
  -9  -8   4       61.84       58.91     19.13 o 
  -8  -8   4      921.51      930.44     71.64 o 
  -7  -8   4      242.28      329.46     29.99 o 
  -6  -8   4     1541.05     1459.50     48.97 o 
  -5  -8   4        0.00        3.93      8.75 o 
  -4  -8   4     1057.72     1041.31     37.59 o 
  -3  -8   4        7.33        9.77     10.75 o 
  -2  -8   4       14.92       11.19      7.36 o 
  -1  -8   4       35.57       26.78     10.16 o 
   0  -8   4      723.92      692.60     20.28 o 
   1  -8   4      198.61      166.04     11.78 o 
   2  -8   4     1061.87      983.64     27.32 o 
   3  -8   4       36.41       24.38      9.18 o 
   4  -8   4     1569.97     1511.66     43.54 o 
   5  -8   4       66.46       70.36     26.88 o 
   6  -8   4      202.66      173.21     32.85 o 
   7  -8   4       17.67       45.39     22.10 o 
   8  -8   4     1788.91     1732.54     86.01 o 
   9  -8   4       53.25        4.18     20.31 o 
  10  -8   4      576.19      570.35     65.70 o 
  11  -8   4       14.94       10.15     22.70 o 
 -11  -7   4      125.21      120.85     25.00 o 
 -10  -7   4        7.48       14.45     15.13 o 
  -9  -7   4        2.86       10.08     11.90 o 
  -8  -7   4       27.62       33.58     13.77 o 
  -7  -7   4     1001.14      979.45     45.99 o 
  -6  -7   4      267.60      347.05     57.01 o 
  -5  -7   4      854.51     1003.69     37.90 o 
  -4  -7   4      119.50      158.44     46.89 o 
  -3  -7   4     1564.20     1494.02     60.30 o 
  -2  -7   4        0.61        1.37      3.91 o 
  -1  -7   4      254.06      246.04     20.28 o 
   0  -7   4     1391.76     1573.86     29.01 o 
   1  -7   4      782.97      606.88     17.45 o 
   2  -7   4      897.70      917.27     20.88 o 
   3  -7   4       16.03       16.48     10.45 o 
   4  -7   4        0.01        1.04      6.17 o 
   5  -7   4     1418.64     1386.07     41.24 o 
   6  -7   4       26.89       15.14      9.86 o 
   7  -7   4      806.24      711.31     51.37 o 
   8  -7   4      625.50      480.75     51.96 o 
   9  -7   4      132.94      180.38     37.63 o 
  10  -7   4       45.87       59.13     28.67 o 
  11  -7   4      108.99      134.39     33.45 o 
 -11  -6   4      255.01      277.80     31.68 o 
 -10  -6   4        4.20        0.00     13.50 o 
  -9  -6   4      192.74      192.63     25.30 o 
  -8  -6   4      100.84      120.38     19.84 o 
  -7  -6   4       54.32       49.98     14.57 o 
  -6  -6   4      657.64      677.87     31.88 o 
  -5  -6   4        0.35        8.66      7.57 o 
  -4  -6   4     1070.38     1018.64     34.75 o 
  -3  -6   4      587.93      600.90     14.86 o 
  -2  -6   4      394.89      327.94     17.28 o 
  -1  -6   4      533.81      491.94     15.32 o 
   0  -6   4     1113.46     1047.32     24.68 o 
   1  -6   4      483.77      510.80     14.71 o 
   2  -6   4      586.95      500.67     13.82 o 
   3  -6   4      125.99      137.43     12.54 o 
   4  -6   4      285.08      245.58     19.55 o 
   5  -6   4       91.94       75.92     25.98 o 
   6  -6   4      717.83      689.19     32.55 o 
   7  -6   4       43.04       27.70     11.35 o 
   8  -6   4     1839.95     1956.52     84.81 o 
   9  -6   4      144.06      154.10     34.64 o 
  10  -6   4      306.62      278.33     44.20 o 
  11  -6   4      109.68      102.73     29.86 o 
  12  -6   4      183.63      168.43     41.81 o 
 -12  -5   4      238.07      292.07     51.96 o 
 -11  -5   4      227.12      245.30     30.68 o 
 -10  -5   4       96.19      141.20     23.30 o 
  -9  -5   4       14.08       14.23     14.14 o 
  -8  -5   4       76.08       65.97     28.67 o 
  -7  -5   4      169.78      221.91     52.26 o 
  -6  -5   4        2.28        0.60      8.02 o 
  -5  -5   4      966.73      855.66     32.49 o 
  -4  -5   4      212.81      237.82     20.40 o 
  -3  -5   4     1042.85      936.46     31.95 o 
  -2  -5   4     1426.95     1483.66     24.93 o 
  -1  -5   4     1873.52     1697.06     27.35 o 
   0  -5   4      137.07      148.05      9.28 o 
   1  -5   4    10633.18    11375.21    151.17 o 
   2  -5   4      183.07      187.39      8.18 o 
   3  -5   4     1070.45      988.94     59.43 o 
   4  -5   4       17.38        9.08      4.02 o 
   5  -5   4      829.39      904.55     26.85 o 
   6  -5   4      324.76      296.40     45.36 o 
   7  -5   4      294.15      315.76     24.54 o 
   8  -5   4        2.57        7.09      9.60 o 
   9  -5   4      103.88      129.61     31.06 o 
  10  -5   4       48.28       41.21     25.09 o 
  11  -5   4       99.05       69.29     29.27 o 
  12  -5   4        4.31        7.17     19.11 o 
 -12  -4   4      125.16      127.22     37.03 o 
 -11  -4   4       88.81      102.14     33.45 o 
 -10  -4   4      159.52      155.11     31.06 o 
  -9  -4   4      190.45      145.64     22.03 o 
  -8  -4   4       79.67       99.75     18.10 o 
  -7  -4   4       79.45       82.54     42.11 o 
  -6  -4   4      881.63      896.92     34.42 o 
  -5  -4   4      457.91      419.45     24.40 o 
  -4  -4   4      812.14      981.46     31.67 o 
  -3  -4   4       73.98      102.24     23.00 o 
  -2  -4   4       82.60       54.69     10.34 o 
  -1  -4   4     1415.66     1446.25     23.39 o 
   0  -4   4     3059.28     3041.85     36.96 o 
   1  -4   4      737.78      762.73     24.48 o 
   2  -4   4     1876.29     1819.15     38.43 o 
   3  -4   4       62.72       74.52     10.11 o 
   4  -4   4      732.19      610.06     14.88 o 
   5  -4   4     1404.20     1541.36     28.06 o 
   6  -4   4     2609.91     2690.71     41.87 o 
   7  -4   4        0.46        6.37      7.46 o 
   8  -4   4     1875.29     1937.38     51.27 o 
   9  -4   4      646.33      651.58     59.13 o 
  10  -4   4      577.46      662.33     51.96 o 
  11  -4   4       40.66       35.84     21.50 o 
  12  -4   4      115.06       94.97     34.64 o 
 -12  -3   4        5.35        0.00     23.89 o 
 -11  -3   4      180.55      172.62     41.21 o 
 -10  -3   4      146.56      158.23     22.81 o 
  -9  -3   4      463.74      451.24     37.33 o 
  -8  -3   4        9.66        6.54     10.90 o 
  -7  -3   4     1003.18     1011.25     69.28 o 
  -6  -3   4       74.35       98.67     14.36 o 
  -5  -3   4      135.23      137.38     22.70 o 
  -4  -3   4       33.21       32.21      8.16 o 
  -3  -3   4        6.91        8.36      5.60 o 
  -2  -3   4       20.34       17.76      4.05 o 
  -1  -3   4     4577.84     4452.55     46.99 o 
   0  -3   4       61.84       40.72      4.83 o 
   1  -3   4      167.32      184.56     14.92 o 
   2  -3   4     1127.73     1181.97     28.71 o 
   3  -3   4     2106.33     2108.11     83.29 o 
   4  -3   4        7.76       14.45      4.40 o 
   5  -3   4      613.92      529.86     15.87 o 
   6  -3   4      197.89      285.42     14.10 o 
   7  -3   4     3876.89     3863.62     54.55 o 
   8  -3   4       81.55       78.11     22.10 o 
   9  -3   4      225.27      222.36     31.36 o 
  10  -3   4        5.35        0.00     14.93 o 
  11  -3   4       44.56       30.46     22.70 o 
  12  -3   4        2.67        0.00     19.11 o 
 -12  -2   4       58.99      114.68     36.43 o 
 -11  -2   4       10.10       19.71     22.10 o 
 -10  -2   4      374.56      395.94     51.96 o 
  -9  -2   4       18.88        9.21     10.46 o 
  -8  -2   4      560.83      520.35     30.99 o 
  -7  -2   4        0.67        0.00      7.18 o 
  -6  -2   4     1014.26      947.48     35.24 o 
  -5  -2   4      912.07      969.90     43.00 o 
  -4  -2   4     1615.55     1611.25     22.50 o 
  -3  -2   4     4235.64     4560.75     49.47 o 
  -2  -2   4     2840.18     2796.34     32.29 o 
  -1  -2   4      231.88      249.09      8.58 o 
   0  -2   4     6101.79     6076.18     88.13 o 
   1  -2   4      714.52      902.70     14.67 o 
   2  -2   4      489.81      493.84     17.95 o 
   3  -2   4      161.77      168.98     13.22 o 
   4  -2   4    12675.34    12892.54    115.64 o 
   5  -2   4      559.04      594.98     20.31 o 
   6  -2   4     2635.52     2570.95     40.06 o 
   7  -2   4       40.43       30.08      6.78 o 
   8  -2   4      522.93      480.81     19.87 o 
   9  -2   4      142.57      116.84     15.43 o 
  10  -2   4       11.77        6.89     11.14 o 
  11  -2   4       19.82       16.72     20.31 o 
  12  -2   4      202.51      262.81     42.41 o 
 -12  -1   4       13.56       16.13     20.90 o 
 -11  -1   4      272.77      223.98     40.62 o 
 -10  -1   4        1.44       22.10     20.31 o 
  -9  -1   4      959.61      904.17     59.73 o 
  -8  -1   4      111.70      116.12     17.25 o 
  -7  -1   4      130.41       74.93     13.60 o 
  -6  -1   4      268.89      280.50     21.25 o 
  -5  -1   4     1988.48     2073.05     32.22 o 
  -4  -1   4      309.77      397.05     12.26 o 
  -3  -1   4     2627.78     2636.83     32.95 o 
  -2  -1   4     2994.11     3428.92     39.92 o 
  -1  -1   4    10311.87    10316.67     88.56 o 
   0  -1   4     2954.81     3154.43     34.88 o 
   1  -1   4       20.46       11.91      5.22 o 
   2  -1   4        0.41        4.11      3.08 o 
   3  -1   4      823.85      807.03     36.56 o 
   4  -1   4      779.52      937.38     18.91 o 
   5  -1   4     2321.93     2446.37     36.57 o 
   6  -1   4      697.18      779.90     30.95 o 
   7  -1   4        3.93        5.22      5.28 o 
   8  -1   4        3.54        8.80      6.28 o 
   9  -1   4      841.28      861.64     28.22 o 
  10  -1   4      276.53      231.65     18.64 o 
  11  -1   4      367.88      365.48     43.60 o 
  12  -1   4       18.35        7.17     17.92 o 
 -12   0   4        7.60       11.35     26.28 o 
 -11   0   4       52.55      106.91     33.45 o 
 -10   0   4      287.56      249.66     41.81 o 
  -9   0   4      269.59      243.69     38.23 o 
  -8   0   4      778.87      752.52     51.37 o 
  -7   0   4      749.65      872.60     32.70 o 
  -6   0   4     1016.19      988.00     24.09 o 
  -5   0   4       10.23       21.30      5.72 o 
  -4   0   4      969.67      994.75     20.66 o 
  -3   0   4      162.16      174.78      8.94 o 
  -2   0   4     8674.44     8706.33     79.80 o 
  -1   0   4       74.08       68.53      5.67 o 
   0   0   4      172.55      118.62     18.81 o 
   1   0   4     4000.37     3979.45     40.77 o 
   2   0   4     7343.02     7491.54     72.77 o 
   3   0   4      103.33       91.11      6.65 o 
   4   0   4     2040.85     1965.02     29.53 o 
   5   0   4      479.25      519.48     16.44 o 
   6   0   4        4.07        7.78      6.20 o 
   7   0   4      349.87      372.98     17.64 o 
   8   0   4      973.54      945.65     27.05 o 
   9   0   4      499.96      497.25     22.66 o 
  10   0   4      668.51      680.84     26.87 o 
  11   0   4      346.21      376.65     25.13 o 
 -12   1   4       83.26      102.73     37.03 o 
 -11   1   4        2.84       21.50     25.09 o 
 -10   1   4      253.58      280.72     44.80 o 
  -9   1   4      760.28      772.23     56.74 o 
  -8   1   4       91.57       54.35     20.90 o 
  -7   1   4     1311.69     1360.15     39.46 o 
  -6   1   4       96.86      112.78     10.41 o 
  -5   1   4     1399.42     1346.98     38.38 o 
  -4   1   4      103.02      124.56     14.44 o 
  -3   1   4     2572.98     2529.35     33.75 o 
  -2   1   4      116.67      128.32      9.29 o 
  -1   1   4     3180.16     3324.73     46.55 o 
   0   1   4     2985.88     3130.42     34.94 o 
   1   1   4      178.76      156.69      8.40 o 
   2   1   4    24991.68    24424.22    285.45 o 
   3   1   4      545.49      576.68     14.33 o 
   4   1   4      234.90      184.05      9.83 o 
   5   1   4      255.67      159.84     27.26 o 
   6   1   4      438.63      457.14     16.64 o 
   7   1   4     1474.98     1557.35     32.90 o 
   8   1   4       44.54       54.81      9.37 o 
   9   1   4        6.35        3.03      6.97 o 
  10   1   4       55.77       47.92     11.24 o 
  11   1   4      491.67      447.35     26.78 o 
  12   1   4      181.20      160.78     27.18 o 
 -12   2   4       41.87        9.56     29.86 o 
 -11   2   4      162.79      184.56     41.81 o 
 -10   2   4       35.55       31.06     22.70 o 
  -9   2   4       10.59        0.00     17.32 o 
  -8   2   4      417.83      468.21     47.19 o 
  -7   2   4        2.56        0.00      6.72 o 
  -6   2   4     2127.16     2065.12     43.60 o 
  -5   2   4       59.31       60.13      9.39 o 
  -4   2   4     4300.63     4562.49     53.04 o 
  -3   2   4     1363.08     1427.61     34.34 o 
  -2   2   4     1048.51      944.83     20.22 o 
  -1   2   4     1644.42     1708.20     34.24 o 
   0   2   4      609.58      577.45     24.09 o 
   1   2   4      140.37       90.20      6.66 o 
   2   2   4      859.79      912.70     17.70 o 
   3   2   4      290.81      234.98     10.86 o 
   4   2   4     7726.94     7964.44     78.92 o 
   5   2   4     8394.87     8839.98     95.89 o 
   6   2   4     3498.08     3464.43     49.32 o 
   7   2   4      261.64      248.71     16.03 o 
   8   2   4      241.70      244.62     17.10 o 
   9   2   4      144.05      145.05     17.48 o 
  10   2   4      834.86      911.38     30.76 o 
  11   2   4       11.80        6.91     11.74 o 
  12   2   4      616.50      669.96     43.50 o 
 -12   3   4       19.44        0.00     25.68 o 
 -11   3   4       69.80      134.39     34.64 o 
 -10   3   4       15.73        0.00     16.72 o 
  -9   3   4        1.64        6.57     16.13 o 
  -8   3   4       50.66       72.87     23.89 o 
  -7   3   4      533.58      578.39     37.63 o 
  -6   3   4       68.26       85.80     12.91 o 
  -5   3   4      206.00      178.39     10.58 o 
  -4   3   4        0.38        0.00      2.99 o 
  -3   3   4     2905.57     3339.44     39.77 o 
  -2   3   4      237.03      293.56      9.33 o 
  -1   3   4     2076.99     2055.97     37.38 o 
   0   3   4     1452.81     1393.23     21.88 o 
   1   3   4     1344.59     1406.98     26.02 o 
   2   3   4      367.35      474.94     13.42 o 
   3   3   4     5343.68     5186.70     56.38 o 
   4   3   4     3419.64     3689.57     46.70 o 
   5   3   4     7755.32     7409.71     79.10 o 
   6   3   4     4997.04     5081.95     63.46 o 
   7   3   4      328.34      330.25     19.04 o 
   8   3   4       88.99      105.18     11.83 o 
   9   3   4        1.73        0.47      5.90 o 
  10   3   4        6.02        6.43      8.53 o 
  11   3   4       61.48       95.52     23.00 o 
  12   3   4        0.34        0.30     13.09 o 
  13   3   4       24.63       13.27     14.93 o 
 -12   4   4      371.58      492.70     63.31 o 
 -11   4   4        2.16        0.00     23.29 o 
 -10   4   4      955.42      944.19     66.30 o 
  -9   4   4      126.82      194.71     37.63 o 
  -8   4   4      343.31      373.71     28.87 o 
  -7   4   4      686.60      774.03     33.50 o 
  -6   4   4     1772.36     1749.63     68.99 o 
  -5   4   4       12.14        1.59      6.72 o 
  -4   4   4      749.99      679.31     14.06 o 
  -3   4   4       37.57       27.04      7.80 o 
  -2   4   4     3327.83     3410.12     37.48 o 
  -1   4   4      239.93      262.96      9.41 o 
   0   4   4      787.66      792.89     16.33 o 
   1   4   4     2158.97     2127.49     52.41 o 
   2   4   4     5619.20     5443.48     57.93 o 
   3   4   4     4324.44     4406.57     51.82 o 
   4   4   4     3658.44     3675.51     47.89 o 
   5   4   4     3946.35     4050.27     52.97 o 
   6   4   4     4932.40     4800.92     62.19 o 
   7   4   4       21.02       17.66      7.96 o 
   8   4   4     2389.01     2415.25     45.69 o 
   9   4   4      488.48      468.95     24.95 o 
  10   4   4     1627.19     1667.93     53.62 o 
  11   4   4        0.10       14.51     17.02 o 
  12   4   4        2.85        6.24     13.50 o 
  13   4   4        2.70       16.37     15.73 o 
 -11   5   4      214.90      284.90     48.98 o 
 -10   5   4      107.63       96.76     32.25 o 
  -9   5   4      889.74      848.08     60.92 o 
  -8   5   4       24.19        8.64     10.96 o 
  -7   5   4        3.54        5.78      9.86 o 
  -6   5   4       52.45       41.86     10.88 o 
  -5   5   4     1093.07     1012.28     48.38 o 
  -4   5   4       78.97      125.00     16.13 o 
  -3   5   4      622.84      519.24     23.01 o 
  -2   5   4        3.77       16.93     11.65 o 
  -1   5   4        2.62        4.00      2.60 o 
   0   5   4      218.39      238.53     10.31 o 
   1   5   4     6656.72     6522.35     85.47 o 
   2   5   4     1621.14     1541.42     27.00 o 
   3   5   4     3709.87     3440.67     45.52 o 
   4   5   4     4134.70     4205.46     53.50 o 
   5   5   4       17.35       18.89      5.63 o 
   6   5   4      386.17      376.50     17.75 o 
   7   5   4     2629.55     2509.55     88.54 o 
   8   5   4      863.26      861.91     27.07 o 
   9   5   4        1.61        4.75      6.97 o 
  10   5   4      699.00      643.74     34.64 o 
  11   5   4      819.50      878.08     42.87 o 
  12   5   4        1.04       20.90     14.78 o 
  13   5   4      344.38      295.42     53.73 o 
 -11   6   4       50.77       28.07     27.48 o 
 -10   6   4        9.91        0.00     20.90 o 
  -9   6   4       35.52       30.88     14.99 o 
  -8   6   4       69.11       70.04     17.07 o 
  -7   6   4      306.48      305.51     27.24 o 
  -6   6   4      318.93      320.11     37.30 o 
  -5   6   4        2.93        4.91      7.31 o 
  -4   6   4      680.80      668.55     28.29 o 
  -3   6   4     1704.48     1874.99     44.97 o 
  -2   6   4        8.00        7.39      8.36 o 
  -1   6   4      226.60      217.32     13.92 o 
   0   6   4     1918.02     1817.93     33.23 o 
   1   6   4     1126.66     1156.32     23.40 o 
   2   6   4      104.44       78.40      8.30 o 
   3   6   4      392.26      355.35     21.39 o 
   4   6   4     1040.48     1008.82     29.53 o 
   5   6   4      299.66      289.37     15.40 o 
   6   6   4      730.23      640.34     21.60 o 
   7   6   4      146.21      171.43     14.78 o 
   8   6   4       78.11       86.99     13.00 o 
   9   6   4       65.73       75.49     16.05 o 
  10   6   4      823.57      959.45     65.10 o 
  11   6   4      160.28      138.22     22.15 o 
  12   6   4      288.04      288.02     32.02 o 
  13   6   4       39.86       37.86     17.60 o 
 -11   7   4      310.13      240.11     47.78 o 
 -10   7   4      179.41      148.13     36.43 o 
  -9   7   4      240.67      189.53     30.46 o 
  -8   7   4        1.36        2.25     11.14 o 
  -7   7   4      171.72      201.76     24.68 o 
  -6   7   4      273.14      229.11     23.61 o 
  -5   7   4      321.57      294.14     25.95 o 
  -4   7   4        9.06        5.76      6.87 o 
  -3   7   4      618.30      522.33     37.33 o 
  -2   7   4      252.11      360.95     20.75 o 
  -1   7   4      214.53      156.29      9.39 o 
   0   7   4     1554.61     1657.09     65.56 o 
   1   7   4     1800.22     1849.74     58.82 o 
   2   7   4      533.36      570.69     18.43 o 
   3   7   4      704.70      583.32     18.84 o 
   4   7   4        3.28        3.93      4.73 o 
   5   7   4      220.91      231.98     15.52 o 
   6   7   4       76.70       55.92      9.13 o 
   7   7   4      231.38      187.94     29.05 o 
   8   7   4      193.16      177.76     21.74 o 
   9   7   4      550.07      551.77     37.78 o 
  10   7   4       18.70       18.05     13.44 o 
  11   7   4       34.10       24.66     15.83 o 
  12   7   4       20.47       17.72     16.72 o 
  13   7   4        5.02        9.50     17.49 o 
 -10   8   4      711.50      814.17     90.49 o 
  -9   8   4       36.53       16.36     15.19 o 
  -8   8   4      185.90      218.67     27.30 o 
  -7   8   4      143.98       92.81     18.76 o 
  -6   8   4      109.71      141.14     23.89 o 
  -5   8   4       14.28        7.27     10.62 o 
  -4   8   4     4285.42     4431.33     89.56 o 
  -3   8   4      234.90      240.10     35.24 o 
  -2   8   4     1362.02     1383.54     39.87 o 
  -1   8   4        6.86        9.96      4.59 o 
   0   8   4      670.88      588.29     22.52 o 
   1   8   4      556.06      626.09     21.07 o 
   2   8   4     1077.16     1054.16     30.53 o 
   3   8   4        6.62        5.01      4.99 o 
   4   8   4       65.53       90.71     10.09 o 
   5   8   4      247.29      279.63     18.73 o 
   6   8   4     1371.77     1298.74     32.33 o 
   7   8   4       95.63       91.68     12.00 o 
   8   8   4      188.10      182.87     21.60 o 
   9   8   4        2.00        0.00      8.60 o 
  10   8   4      562.33      522.25     42.41 o 
  11   8   4      134.20      138.63     24.50 o 
  12   8   4       25.28       22.33     18.52 o 
  13   8   4        8.87       15.01     16.91 o 
 -10   9   4      161.35      215.71     30.99 o 
  -9   9   4      461.56      585.28     48.08 o 
  -8   9   4      362.95      358.16     34.37 o 
  -7   9   4       87.49       69.96     18.51 o 
  -6   9   4      424.13      351.61     43.00 o 
  -5   9   4      113.84      106.95     28.97 o 
  -4   9   4      336.38      403.89     29.06 o 
  -3   9   4     3791.81     3861.97    142.72 o 
  -2   9   4        2.88       14.04      8.87 o 
  -1   9   4     1966.33     2103.07     35.72 o 
   0   9   4      225.30      226.86     13.89 o 
   1   9   4     3273.27     3098.28     47.15 o 
   2   9   4      360.53      347.41     17.48 o 
   3   9   4      217.25      196.25     14.80 o 
   4   9   4      974.36      971.27     31.58 o 
   5   9   4     1036.24      960.43     27.90 o 
   6   9   4       13.71       15.21     10.34 o 
   7   9   4      827.24      881.93     28.69 o 
   8   9   4      387.33      481.06     36.11 o 
   9   9   4       10.54       23.31     14.35 o 
  10   9   4       32.72       11.85     15.13 o 
  11   9   4      118.90       89.19     29.27 o 
  12   9   4        0.77        3.40     15.07 o 
 -10  10   4       12.56       20.90     30.46 o 
  -9  10   4      340.67      255.72     30.99 o 
  -8  10   4      424.20      571.63     51.96 o 
  -7  10   4       91.23       78.48     19.21 o 
  -6  10   4      149.95      189.47     23.97 o 
  -5  10   4       85.01       95.52     17.94 o 
  -4  10   4     2168.81     2207.20     59.44 o 
  -3  10   4      339.82      330.91     26.57 o 
  -2  10   4     1583.87     1627.64     83.32 o 
  -1  10   4        0.28        0.00      7.46 o 
   0  10   4      709.84      704.52     21.86 o 
   1  10   4      188.35      201.06     15.54 o 
   2  10   4      397.79      362.49     18.28 o 
   3  10   4        0.93        1.47      5.81 o 
   4  10   4     2130.59     2070.82     41.88 o 
   5  10   4      141.74      136.07     14.17 o 
   6  10   4     1746.61     1765.73     40.76 o 
   7  10   4       93.17      114.83     15.02 o 
   8  10   4        2.83       11.55     11.61 o 
   9  10   4        1.30        0.00     10.03 o 
  10  10   4     1113.41     1186.51     52.97 o 
  11  10   4       92.20       64.83     33.45 o 
  12  10   4       61.62       25.76     20.31 o 
  -9  11   4      256.94      288.49     49.57 o 
  -8  11   4        1.27        8.10     16.21 o 
  -7  11   4      270.07      360.70     52.56 o 
  -6  11   4       27.41       24.52     13.26 o 
  -5  11   4       11.52       11.88     13.14 o 
  -4  11   4       33.54       44.00     14.34 o 
  -3  11   4     2969.60     2911.46     68.84 o 
  -2  11   4      426.12      406.17     29.59 o 
  -1  11   4       39.25       29.37     11.74 o 
   0  11   4      127.33       97.91     15.61 o 
   1  11   4      778.70      715.80     24.14 o 
   2  11   4      100.16      106.95     13.65 o 
   3  11   4     1534.25     1592.33     37.11 o 
   4  11   4       66.98       75.79     11.35 o 
   5  11   4     1132.73     1149.87     33.06 o 
   6  11   4        5.36        0.00      6.74 o 
   7  11   4      123.04      131.01     20.03 o 
   8  11   4      490.23      505.12     38.98 o 
   9  11   4      328.46      310.45     32.39 o 
  10  11   4        1.45        9.76     15.73 o 
  11  11   4      230.51      249.75     32.49 o 
  12  11   4      137.99       89.86     25.42 o 
  -8  12   4      340.56      418.64     60.92 o 
  -7  12   4       74.09       81.91     21.49 o 
  -6  12   4      400.65      463.80     38.14 o 
  -5  12   4       71.42       35.11     17.32 o 
  -4  12   4        1.72        0.29     10.34 o 
  -3  12   4        0.10        0.31     10.11 o 
  -2  12   4      210.32      176.16     21.30 o 
  -1  12   4        1.42       14.87     10.75 o 
   0  12   4        2.51       24.98     10.71 o 
   1  12   4       27.50       22.09      8.04 o 
   2  12   4        8.17        9.82      7.64 o 
   3  12   4      438.59      418.21     24.02 o 
   4  12   4       18.07       15.02     12.55 o 
   5  12   4        0.75        5.41      7.87 o 
   6  12   4      383.47      451.84     26.86 o 
   7  12   4       35.58       38.54     15.73 o 
   8  12   4       22.97       15.56     13.50 o 
   9  12   4       66.95       57.66     19.05 o 
  10  12   4      355.22      396.63     37.90 o 
  11  12   4        0.13        6.38     15.31 o 
  -8  13   4        1.13        0.00     26.88 o 
  -7  13   4      322.50      302.76     50.17 o 
  -6  13   4       53.11       26.27     29.57 o 
  -5  13   4      198.38      169.62     33.15 o 
  -4  13   4       60.55       36.80     19.71 o 
  -3  13   4       62.36       60.41     16.22 o 
  -2  13   4      188.95      183.28     22.94 o 
  -1  13   4      194.34      214.56     34.94 o 
   0  13   4       10.88       23.31     13.30 o 
   1  13   4      261.63      266.57     26.14 o 
   2  13   4      201.48      217.39     18.42 o 
   3  13   4       33.34       42.25     10.89 o 
   4  13   4      804.46      876.75     30.86 o 
   5  13   4      113.23      119.99     15.35 o 
   6  13   4       11.99       18.82     13.18 o 
   7  13   4      114.29      146.00     23.01 o 
   8  13   4       41.68       29.00     16.06 o 
   9  13   4      400.07      434.71     38.60 o 
  10  13   4        3.57        3.27     16.26 o 
  -7  14   4       13.94       25.09     25.09 o 
  -6  14   4       24.84       45.99     27.48 o 
  -5  14   4       23.19       13.69     14.46 o 
  -4  14   4      459.43      526.37     50.17 o 
  -3  14   4      148.15      134.27     22.17 o 
  -2  14   4      264.25      321.65     30.62 o 
  -1  14   4        8.57        8.29     10.90 o 
   0  14   4      474.07      481.83     36.38 o 
   1  14   4        8.07        4.69     11.33 o 
   2  14   4      285.46      309.59     61.19 o 
   3  14   4      207.46      183.89     18.33 o 
   4  14   4      380.73      504.78     30.52 o 
   5  14   4        1.03        4.03      9.81 o 
   6  14   4      486.87      499.07     38.64 o 
   7  14   4       34.21       23.53     15.73 o 
   8  14   4       88.62       35.56     42.71 o 
   9  14   4       34.40       22.70     17.74 o 
  10  14   4      308.04      374.23     39.83 o 
  -6  15   4       23.34        3.58     29.27 o 
  -5  15   4       12.21       43.60     25.09 o 
  -4  15   4       41.79       27.95     23.89 o 
  -3  15   4      228.70      265.92     29.59 o 
  -2  15   4       14.30       18.70     13.92 o 
  -1  15   4      299.77      301.65     29.72 o 
   0  15   4      127.86      113.23     21.08 o 
   1  15   4      540.07      584.85     74.06 o 
   2  15   4        2.53        0.64     12.16 o 
   3  15   4      277.45      313.89     27.95 o 
   4  15   4       67.05       71.84     14.21 o 
   5  15   4      248.79      215.98     26.80 o 
   6  15   4       54.63       41.46     17.43 o 
   7  15   4      707.00      685.90     47.82 o 
   8  15   4       35.57       31.47     17.01 o 
   9  15   4      557.22      580.28     47.64 o 
  -5  16   4       28.63       37.03     31.66 o 
  -4  16   4      822.05      702.94     78.24 o 
  -3  16   4       13.96        9.94     13.81 o 
  -2  16   4      120.61      153.51     25.10 o 
  -1  16   4        5.99        0.00     11.74 o 
   0  16   4      739.52      858.12     44.48 o 
   1  16   4      123.97      114.15     33.45 o 
   2  16   4      456.14      472.20     37.52 o 
   3  16   4        4.40        2.31     13.07 o 
   4  16   4       16.16       38.93     16.06 o 
   5  16   4      135.87      139.78     37.63 o 
   6  16   4       63.75       40.15     16.43 o 
   7  16   4        0.41        0.00     13.50 o 
   8  16   4      159.66      170.41     29.33 o 
  -4  17   4        6.71        0.00     23.89 o 
  -3  17   4      594.47      541.68     65.70 o 
  -2  17   4       30.94        2.86     15.38 o 
  -1  17   4       25.49       33.49     20.61 o 
   0  17   4       29.85        8.24     14.99 o 
   1  17   4      197.90      187.49     27.44 o 
   2  17   4       63.68       91.02     21.60 o 
   3  17   4      334.02      367.74     44.50 o 
   4  17   4       16.82        0.00     19.71 o 
   5  17   4      124.88      144.61     25.49 o 
   6  17   4      189.44      194.20     35.84 o 
   7  17   4       85.10      109.93     25.77 o 
  -2  18   4      106.64      130.21     41.21 o 
  -1  18   4        2.90       52.56     32.25 o 
   0  18   4      196.60      218.69     32.10 o 
   1  18   4        0.06       19.99     16.83 o 
   2  18   4      137.70      190.42     28.49 o 
   3  18   4       31.43       65.70     28.67 o 
   4  18   4        8.40        0.00     23.89 o 
   5  18   4        4.10        0.00     22.10 o 
  -1 -17   5       13.02        0.00     20.31 o 
  -4 -16   5        6.18        0.00     21.50 o 
  -3 -16   5       38.82       85.41     34.05 o 
  -2 -16   5        2.01        0.00     18.52 o 
  -1 -16   5       72.07       80.63     28.67 o 
   0 -16   5        0.47        0.00     18.52 o 
   3 -16   5      246.79      246.68     45.99 o 
   4 -16   5        7.52       20.90     25.68 o 
  -6 -15   5       46.72       16.72     24.49 o 
  -5 -15   5        5.15        9.56     25.09 o 
  -4 -15   5       15.08       15.53     23.89 o 
  -3 -15   5       58.08      124.24     34.64 o 
  -2 -15   5      267.70      184.56     39.42 o 
  -1 -15   5       57.24       53.16     24.49 o 
   0 -15   5      146.84      154.70     37.03 o 
   1 -15   5        8.49        0.00     17.32 o 
   2 -15   5      939.44     1183.10     74.66 o 
   3 -15   5      242.48      326.65     49.57 o 
   4 -15   5      322.56      356.52     53.76 o 
   5 -15   5       27.49       36.43     31.66 o 
  -7 -14   5      121.98      112.19     23.41 o 
  -6 -14   5       68.92       36.51     20.03 o 
  -5 -14   5      379.80      401.91     57.34 o 
  -4 -14   5      310.95      284.90     48.38 o 
  -3 -14   5      194.80      218.61     41.81 o 
  -2 -14   5       19.17       11.95     20.90 o 
  -1 -14   5      619.62      644.41     65.70 o 
   0 -14   5      171.54      209.65     38.23 o 
   1 -14   5      292.54      270.65     28.29 o 
   2 -14   5        8.02        3.58     20.31 o 
   3 -14   5      521.54      532.72     59.13 o 
   4 -14   5      151.77      143.95     37.03 o 
   5 -14   5        2.62        8.36     21.50 o 
   6 -14   5        3.85       40.62     29.86 o 
   7 -14   5       13.00       42.41     30.46 o 
  -8 -13   5      284.24      261.02     33.08 o 
  -7 -13   5        4.81        0.64     15.31 o 
  -6 -13   5      472.94      564.95     43.27 o 
  -5 -13   5      155.04      156.05     26.58 o 
  -4 -13   5      617.03      703.54     69.88 o 
  -3 -13   5       35.80       57.34     26.28 o 
  -2 -13   5      423.48      517.79     54.95 o 
  -1 -13   5       62.65       83.02     28.07 o 
   0 -13   5      467.20      527.34     52.56 o 
   1 -13   5      391.58      479.00     36.73 o 
   2 -13   5      238.84      226.46     26.33 o 
   3 -13   5      133.18      188.74     36.43 o 
   4 -13   5      587.38      619.32     62.71 o 
   5 -13   5       33.03       58.53     30.46 o 
   6 -13   5      135.29       46.59     28.07 o 
   7 -13   5        2.54        6.57     22.10 o 
   8 -13   5       76.41      106.91     38.82 o 
  -9 -12   5        6.02       17.49     17.43 o 
  -8 -12   5       10.08       16.56     15.41 o 
  -7 -12   5      306.76      390.12     36.91 o 
  -6 -12   5        0.71       22.37     15.05 o 
  -5 -12   5      396.34      428.26     35.70 o 
  -4 -12   5      110.72       98.01     19.55 o 
  -3 -12   5      476.69      455.87     56.44 o 
  -2 -12   5       45.55       13.14     18.52 o 
  -1 -12   5      186.62      221.59     35.84 o 
   0 -12   5      451.40      434.19     31.60 o 
   1 -12   5      106.98       99.31     17.52 o 
   2 -12   5      107.35      124.20     19.43 o 
   3 -12   5      480.99      407.36     32.29 o 
   4 -12   5      126.48      157.68     33.45 o 
   5 -12   5     1040.50     1054.09     72.27 o 
   6 -12   5       51.91       14.33     24.49 o 
   7 -12   5       42.93      120.05     33.45 o 
   8 -12   5       20.39       93.77     32.85 o 
  -9 -11   5       38.83       68.65     21.66 o 
  -8 -11   5       55.85       55.93     19.47 o 
  -7 -11   5      114.32      119.79     21.95 o 
  -6 -11   5      356.29      409.73     35.21 o 
  -5 -11   5       49.61       49.16     23.59 o 
  -4 -11   5      724.57      693.42     35.54 o 
  -3 -11   5      111.36       84.55     18.22 o 
  -2 -11   5       12.88       13.07      9.22 o 
  -1 -11   5     1217.08     1167.57     63.91 o 
   0 -11   5       44.67       37.79     11.47 o 
   1 -11   5       30.64       29.78     12.54 o 
   2 -11   5      591.84      577.19     89.29 o 
   3 -11   5      163.64      240.91     28.07 o 
   4 -11   5     1359.07     1335.92     47.20 o 
   5 -11   5        1.46        0.00     20.31 o 
   6 -11   5      645.54      681.44     68.09 o 
   7 -11   5       53.72       68.09     27.48 o 
   8 -11   5      458.70      510.02     62.71 o 
   9 -11   5      152.46      112.29     37.03 o 
 -10 -10   5       18.84       13.44     18.37 o 
  -9 -10   5      266.97      288.07     34.18 o 
  -8 -10   5       68.32       90.20     21.10 o 
  -7 -10   5      294.77      298.64     32.02 o 
  -6 -10   5       86.74       98.06     21.20 o 
  -5 -10   5      159.90      217.71     28.97 o 
  -4 -10   5        4.10        2.24      8.59 o 
  -3 -10   5       12.36       13.52      9.60 o 
  -2 -10   5     1505.34     1498.55     64.78 o 
  -1 -10   5      698.30      717.16     30.58 o 
   0 -10   5       50.65       50.99     13.18 o 
   1 -10   5      725.38      769.77     75.56 o 
   2 -10   5       85.60       78.98     14.99 o 
   3 -10   5       68.32       87.49     15.05 o 
   4 -10   5       65.57       64.30     18.52 o 
   5 -10   5        9.78        0.00     16.72 o 
   6 -10   5        2.35        9.56     18.52 o 
   7 -10   5      268.63      309.93     48.38 o 
   8 -10   5       26.21        0.00     20.31 o 
   9 -10   5      178.30      201.28     44.80 o 
  10 -10   5       38.06       23.29     26.28 o 
 -10  -9   5       28.15       59.97     19.90 o 
  -9  -9   5       49.82       52.80     17.95 o 
  -8  -9   5     1171.96     1166.49     51.51 o 
  -7  -9   5      322.16      367.53     33.14 o 
  -6  -9   5      128.60      118.92     20.22 o 
  -5  -9   5        1.89        6.42     10.03 o 
  -4  -9   5        3.35        8.84     11.05 o 
  -3  -9   5       32.20       16.29      8.47 o 
  -2  -9   5       39.96       37.78     10.16 o 
  -1  -9   5       30.23       25.47      7.79 o 
   0  -9   5     1989.94     1898.56     36.45 o 
   1  -9   5      220.73      260.16     33.45 o 
   2  -9   5      532.17      498.09     26.37 o 
   3  -9   5      238.13      212.76     20.90 o 
   4  -9   5       44.60       30.58     10.46 o 
   5  -9   5     1850.45     1699.06     50.90 o 
   6  -9   5        8.94       20.90     18.52 o 
   7  -9   5      900.13      867.20     62.71 o 
   8  -9   5      130.21      129.61     33.45 o 
   9  -9   5        0.39       19.11     25.09 o 
  10  -9   5      731.55      717.28     74.06 o 
 -11  -8   5      158.53      236.27     56.74 o 
 -10  -8   5       92.73       93.87     35.24 o 
  -9  -8   5      105.87      153.61     58.53 o 
  -8  -8   5       14.22       14.00     14.93 o 
  -7  -8   5      850.52      946.28     47.48 o 
  -6  -8   5       93.78      121.25     19.64 o 
  -5  -8   5      500.45      500.56     52.56 o 
  -4  -8   5       36.57       36.04     11.56 o 
  -3  -8   5     1488.29     1618.74    101.24 o 
  -2  -8   5       22.72       13.74     13.74 o 
  -1  -8   5      205.93      175.76     16.58 o 
   0  -8   5      502.51      486.08     17.43 o 
   1  -8   5     1665.08     1799.90     46.13 o 
   2  -8   5      180.07      190.58     18.88 o 
   3  -8   5      543.64      525.77     30.76 o 
   4  -8   5       28.92       40.16     10.71 o 
   5  -8   5       15.49       29.23     10.90 o 
   6  -8   5      899.26      924.48     59.13 o 
   7  -8   5       48.93       53.76     22.70 o 
   8  -8   5     1164.52     1133.53     70.48 o 
   9  -8   5       82.97       56.74     26.28 o 
  10  -8   5      196.21      270.57     47.19 o 
  11  -8   5      558.83      547.05     68.09 o 
 -11  -7   5       18.97       11.77     16.22 o 
 -10  -7   5      178.41      210.16     29.76 o 
  -9  -7   5      162.22      183.20     26.76 o 
  -8  -7   5      279.12      245.49     27.03 o 
  -7  -7   5       29.99       12.08     15.23 o 
  -6  -7   5      710.29      695.63     34.60 o 
  -5  -7   5      956.06     1016.52     38.60 o 
  -4  -7   5     2075.23     1971.58     51.94 o 
  -3  -7   5        7.27       12.82     13.44 o 
  -2  -7   5      948.51      935.95     22.49 o 
  -1  -7   5      135.62      134.98     10.70 o 
   0  -7   5     1150.13     1069.64     32.66 o 
   1  -7   5      297.43      366.78     13.73 o 
   2  -7   5     2911.59     3151.43     62.08 o 
   3  -7   5     1542.53     1543.04     42.79 o 
   4  -7   5     3158.51     2815.27     61.82 o 
   5  -7   5      499.81      488.22     28.17 o 
   6  -7   5     1574.47     1542.74     46.31 o 
   7  -7   5       18.53        5.11     10.19 o 
   8  -7   5      891.96      886.31     62.71 o 
   9  -7   5        6.14        0.00     17.92 o 
  10  -7   5      409.22      391.76     52.56 o 
  11  -7   5        1.14        7.17     21.50 o 
 -11  -6   5       90.03       93.18     24.22 o 
 -10  -6   5        3.10        0.60     14.64 o 
  -9  -6   5       14.09       33.25     14.95 o 
  -8  -6   5       30.42       38.23     13.94 o 
  -7  -6   5      697.52      719.25     35.67 o 
  -6  -6   5      137.43      119.98     17.68 o 
  -5  -6   5     1410.65     1341.75     70.48 o 
  -4  -6   5      621.44      653.79     34.05 o 
  -3  -6   5      265.91      241.23     20.32 o 
  -2  -6   5      352.30      321.94     12.77 o 
  -1  -6   5     1127.37     1004.85     23.99 o 
   0  -6   5      699.82      799.38     19.47 o 
   1  -6   5     2986.57     3120.28     41.11 o 
   2  -6   5      212.10      230.20      9.68 o 
   3  -6   5      232.68      307.06     67.16 o 
   4  -6   5       83.82       94.66     14.33 o 
   5  -6   5       10.49        5.67      7.18 o 
   6  -6   5       69.31       85.75     14.06 o 
   7  -6   5     1393.95     1576.24     84.19 o 
   8  -6   5      126.41      213.83     37.63 o 
   9  -6   5      507.29      435.36     52.56 o 
  10  -6   5      288.07      358.91     49.57 o 
  11  -6   5       29.98       20.90     25.09 o 
  12  -6   5        0.53        0.00     22.70 o 
 -11  -5   5      234.28      258.62     48.38 o 
 -10  -5   5        5.08        5.27     14.06 o 
  -9  -5   5       10.64       12.72     13.14 o 
  -8  -5   5      316.91      314.98     29.99 o 
  -7  -5   5      121.60      125.00     19.61 o 
  -6  -5   5      457.44      411.05     54.05 o 
  -5  -5   5        2.15        0.00      6.03 o 
  -4  -5   5      354.84      298.82     22.37 o 
  -3  -5   5      123.98      107.66     13.74 o 
  -2  -5   5       54.75       68.41      6.73 o 
  -1  -5   5       30.49       22.07      4.55 o 
   0  -5   5      147.32      115.10      8.58 o 
   1  -5   5        0.58        1.31      3.09 o 
   2  -5   5     4053.92     4142.72     44.58 o 
   3  -5   5        4.64        4.78      5.91 o 
   4  -5   5        2.46        1.60      5.87 o 
   5  -5   5      574.75      641.85     27.47 o 
   6  -5   5     1300.52     1279.36     58.83 o 
   7  -5   5        2.74        2.21      8.16 o 
   8  -5   5      484.14      484.95     32.97 o 
   9  -5   5      123.66      137.97     30.46 o 
  10  -5   5      523.19      460.45     55.55 o 
  11  -5   5        0.10        0.00     17.32 o 
  12  -5   5       35.80       43.00     27.48 o 
 -11  -4   5        4.74        0.00     20.90 o 
 -10  -4   5       40.06       34.92     15.19 o 
  -9  -4   5      480.73      469.74     35.41 o 
  -8  -4   5       17.00       37.48     13.44 o 
  -7  -4   5       50.01       46.27     13.30 o 
  -6  -4   5       88.00       58.29     13.50 o 
  -5  -4   5      237.60      193.45     18.76 o 
  -4  -4   5      361.72      328.08     22.70 o 
  -3  -4   5       19.93        3.88      5.91 o 
  -2  -4   5      111.81      167.98      8.86 o 
  -1  -4   5     1093.81      946.83     19.43 o 
   0  -4   5      574.14      607.55     21.16 o 
   1  -4   5     1747.79     1611.28     30.27 o 
   2  -4   5      491.74      533.32     29.86 o 
   3  -4   5     5482.06     5746.12     95.83 o 
   4  -4   5      259.61      277.31     20.65 o 
   5  -4   5      607.58      586.20     25.53 o 
   6  -4   5      173.33      214.77     19.79 o 
   7  -4   5     2062.52     1953.01     51.09 o 
   8  -4   5       14.81        8.85      9.18 o 
   9  -4   5        3.08        6.25     10.34 o 
  10  -4   5      198.69      175.60     33.45 o 
  11  -4   5       39.77       31.06     23.89 o 
  12  -4   5      142.43      179.19     38.23 o 
 -12  -3   5       95.35       86.01     31.06 o 
 -11  -3   5      144.73      163.06     37.63 o 
 -10  -3   5      116.48      120.05     31.06 o 
  -9  -3   5      125.28      121.79     20.83 o 
  -8  -3   5      388.27      401.94     30.52 o 
  -7  -3   5        7.33       24.24     19.41 o 
  -6  -3   5       71.81       65.00     16.13 o 
  -5  -3   5      258.92      266.75     21.53 o 
  -4  -3   5     1474.02     1437.83     39.07 o 
  -3  -3   5     1958.02     2193.69     46.63 o 
  -2  -3   5       84.46      106.54     16.38 o 
  -1  -3   5     1175.43     1109.86     20.49 o 
   0  -3   5     2607.54     2610.88     33.62 o 
   1  -3   5      807.99      845.79     35.91 o 
   2  -3   5     1493.28     1497.68     45.96 o 
   3  -3   5       46.32       55.72      9.29 o 
   4  -3   5     2720.16     2650.04     32.32 o 
   5  -3   5      162.50      193.65      9.75 o 
   6  -3   5     2219.52     2169.12     39.69 o 
   7  -3   5      109.20      126.15     16.58 o 
   8  -3   5      488.35      508.48     29.70 o 
   9  -3   5      561.00      576.00     31.41 o 
  10  -3   5      431.85      483.14     53.16 o 
  11  -3   5      191.44      221.00     38.82 o 
  12  -3   5      240.32      223.98     39.42 o 
  13  -3   5        0.62        0.00     22.10 o 
 -12  -2   5        0.48       11.95     25.09 o 
 -11  -2   5      130.30      105.12     34.64 o 
 -10  -2   5       13.95       15.53     21.50 o 
  -9  -2   5      328.50      343.98     45.39 o 
  -8  -2   5      946.97      849.18     63.28 o 
  -7  -2   5      260.11      270.01     24.38 o 
  -6  -2   5      245.99      224.81     22.10 o 
  -5  -2   5     1669.22     1633.05     86.01 o 
  -4  -2   5       90.32       98.94      5.89 o 
  -3  -2   5    10720.34    10406.31     93.88 o 
  -2  -2   5     3992.81     4381.92     61.37 o 
  -1  -2   5     3080.66     3144.40     37.91 o 
   0  -2   5     2000.63     2423.62     31.69 o 
   1  -2   5     1507.44     1510.13     24.68 o 
   2  -2   5        0.04        6.94      6.27 o 
   3  -2   5      985.96      984.27     28.51 o 
   4  -2   5     1148.81     1342.72     21.91 o 
   5  -2   5     1184.93     1159.48     23.23 o 
   6  -2   5       20.20       25.80      5.84 o 
   7  -2   5     1780.22     1631.81     48.62 o 
   8  -2   5     1030.22      937.66     36.26 o 
   9  -2   5       16.41       22.82     11.27 o 
  10  -2   5       17.44       35.78     13.01 o 
  11  -2   5      242.36      340.39     45.99 o 
  12  -2   5       15.52       30.46     23.89 o 
  13  -2   5       88.19       94.37     34.05 o 
 -12  -1   5      470.12      533.91     67.49 o 
 -11  -1   5       10.88       29.86     22.70 o 
 -10  -1   5      118.17      109.30     31.66 o 
  -9  -1   5       73.20       65.10     23.29 o 
  -8  -1   5     1421.57     1361.61     45.46 o 
  -7  -1   5       19.42       20.05      9.56 o 
  -6  -1   5      512.26      536.77     25.77 o 
  -5  -1   5      260.88      278.39     13.63 o 
  -4  -1   5     3518.53     3676.17     45.09 o 
  -3  -1   5       57.52       64.28      6.08 o 
  -2  -1   5    16566.13    17358.26    144.12 o 
  -1  -1   5        2.82        3.48      3.00 o 
   0  -1   5     1145.91     1149.30     20.01 o 
   1  -1   5        0.21        3.22      2.84 o 
   2  -1   5       30.73       28.26      4.83 o 
   3  -1   5       35.83       41.13      4.66 o 
   4  -1   5     1316.77     1185.75     21.69 o 
   5  -1   5      915.94      905.58     29.78 o 
   6  -1   5     7136.45     7423.72     80.61 o 
   7  -1   5        1.34        5.55      4.66 o 
   8  -1   5      111.08      103.92     11.85 o 
   9  -1   5      180.80      194.67     21.54 o 
  10  -1   5       69.94      144.51     33.15 o 
  11  -1   5      254.11      224.58     25.66 o 
  12  -1   5      415.55      418.04     51.37 o 
 -12   0   5       57.11       66.90     31.06 o 
 -11   0   5       82.59       80.63     28.67 o 
 -10   0   5      105.33       88.40     31.06 o 
  -9   0   5      300.88      293.27     43.60 o 
  -8   0   5        4.65       31.66     18.52 o 
  -7   0   5     1139.48     1146.37     38.26 o 
  -6   0   5      310.82      283.10     25.06 o 
  -5   0   5     1370.63     1225.78     25.57 o 
  -4   0   5      233.37      264.40     12.26 o 
  -3   0   5     1322.21     1304.54     23.63 o 
  -2   0   5       95.17       87.75      6.85 o 
  -1   0   5      889.34      987.29     22.36 o 
   0   0   5      205.12      193.96      8.58 o 
   1   0   5        6.22       19.15      3.76 o 
   2   0   5      267.01      268.91      9.41 o 
   3   0   5        2.74        2.27      2.93 o 
   4   0   5     1912.84     1984.10     30.37 o 
   5   0   5      517.80      448.40     15.36 o 
   6   0   5      140.58      141.58     11.50 o 
   7   0   5     1572.49     1558.58     37.75 o 
   8   0   5        8.80       20.99      7.06 o 
   9   0   5        4.24        0.00      6.49 o 
  10   0   5      253.72      276.56     20.67 o 
  11   0   5      282.72      291.82     48.35 o 
  12   0   5      293.14      248.47     38.82 o 
 -12   1   5      159.89      112.29     37.03 o 
 -11   1   5      167.92      166.64     37.03 o 
 -10   1   5       38.43        6.57     19.71 o 
  -9   1   5      475.90      551.23     57.94 o 
  -8   1   5      676.45      689.21     51.37 o 
  -7   1   5      408.71      409.08     41.81 o 
  -6   1   5      845.83      797.77     25.03 o 
  -5   1   5      463.43      521.19     24.73 o 
  -4   1   5       20.20       12.07      6.16 o 
  -3   1   5     1342.71     1549.16     26.37 o 
  -2   1   5      176.78      158.19     10.98 o 
  -1   1   5       72.55       91.61      7.19 o 
   0   1   5      250.92      269.75     10.00 o 
   1   1   5      928.41      904.58     17.60 o 
   2   1   5     4300.36     4282.47     47.04 o 
   3   1   5      651.00      708.68     16.61 o 
   4   1   5        5.66        5.30      4.35 o 
   5   1   5        0.37        0.85      3.76 o 
   6   1   5     1275.96     1115.10     25.92 o 
   7   1   5      185.10      158.11     13.18 o 
   8   1   5      208.21      206.97     15.59 o 
   9   1   5        0.00        2.28      6.24 o 
  10   1   5      367.43      358.27     29.70 o 
  11   1   5        0.03        2.47      8.67 o 
  12   1   5      130.15      178.59     35.24 o 
 -12   2   5       19.99       22.10     26.28 o 
 -11   2   5      121.07      200.69     42.41 o 
 -10   2   5       48.47       27.48     21.50 o 
  -9   2   5        2.74        5.97     16.13 o 
  -8   2   5       23.46       17.32     16.72 o 
  -7   2   5     4375.02     4344.23    123.64 o 
  -6   2   5      468.84      485.11     51.67 o 
  -5   2   5      142.67      140.86     10.86 o 
  -4   2   5      524.95      521.04     15.92 o 
  -3   2   5     2799.05     2873.03     44.62 o 
  -2   2   5       52.76       30.85      4.84 o 
  -1   2   5     6174.44     5990.90     60.65 o 
   0   2   5       19.29       17.55      4.11 o 
   1   2   5      243.34      259.41     10.18 o 
   2   2   5     7744.49     7370.47     71.60 o 
   3   2   5     2316.35     2305.52     33.32 o 
   4   2   5      523.30      551.37     16.15 o 
   5   2   5      261.98      202.20     12.89 o 
   6   2   5      451.61      493.91     17.89 o 
   7   2   5     1631.39     1584.61     49.88 o 
   8   2   5       65.77       68.45     10.45 o 
   9   2   5       24.96       21.83      9.64 o 
  10   2   5        1.10        8.90      8.35 o 
  11   2   5      363.25      357.10     45.88 o 
  12   2   5        1.84        6.57     20.90 o 
  13   2   5      240.81      243.09     40.62 o 
 -11   3   5       26.30       37.03     26.28 o 
 -10   3   5      320.31      376.23     50.77 o 
  -9   3   5      361.09      458.06     51.96 o 
  -8   3   5       15.16        0.00     15.53 o 
  -7   3   5       73.68       61.46     19.71 o 
  -6   3   5      785.31      768.21     30.95 o 
  -5   3   5      546.38      528.66     24.06 o 
  -4   3   5       55.19       63.48      7.64 o 
  -3   3   5       37.29       54.38      8.02 o 
  -2   3   5    12453.91    12947.85    130.20 o 
  -1   3   5     1307.97     1376.92     23.11 o 
   0   3   5      362.09      379.62     18.26 o 
   1   3   5        0.29        5.21      3.40 o 
   2   3   5     2122.30     1948.57     29.84 o 
   3   3   5     1162.20     1110.61     37.82 o 
   4   3   5       35.14       78.03      8.43 o 
   5   3   5      674.41      774.44     24.68 o 
   6   3   5     4517.97     4510.64     59.73 o 
   7   3   5       21.37       21.13      6.28 o 
   8   3   5      428.44      436.60     20.44 o 
   9   3   5      524.79      448.87     24.38 o 
  10   3   5       73.54       81.17     13.04 o 
  11   3   5      326.25      346.74     25.09 o 
  12   3   5      670.43      636.94     46.89 o 
  13   3   5       28.16        2.99     22.10 o 
 -11   4   5      147.89      111.69     35.24 o 
 -10   4   5        1.34       19.71     20.90 o 
  -9   4   5      710.87      780.59     71.08 o 
  -8   4   5       38.37       67.49     25.09 o 
  -7   4   5       75.99       69.07     24.49 o 
  -6   4   5        3.17        8.47      7.89 o 
  -5   4   5      184.10      140.51     17.02 o 
  -4   4   5        0.87        0.00      3.21 o 
  -3   4   5      513.90      466.22     13.94 o 
  -2   4   5     2456.74     2579.02     33.54 o 
  -1   4   5      848.21      822.89     17.38 o 
   0   4   5      463.35      491.26     13.78 o 
   1   4   5     1302.50     1156.16     21.95 o 
   2   4   5       15.52       30.83      5.50 o 
   3   4   5     1126.04     1164.22     24.13 o 
   4   4   5       18.38       12.08      5.18 o 
   5   4   5     2254.05     2073.95     36.25 o 
   6   4   5     2588.94     2344.33     41.08 o 
   7   4   5     5264.99     5483.02     71.61 o 
   8   4   5      790.94      722.82     30.45 o 
   9   4   5     1476.33     1464.92     37.65 o 
  10   4   5       11.54       10.63      8.69 o 
  11   4   5      235.05      262.01     27.97 o 
  12   4   5       37.60       23.32     14.53 o 
  13   4   5       44.69       65.06     20.40 o 
 -11   5   5      123.67      115.28     34.64 o 
 -10   5   5      478.91      492.10     58.53 o 
  -9   5   5       11.97       26.28     22.10 o 
  -8   5   5      910.27      901.27     40.38 o 
  -7   5   5      105.73      116.53     17.95 o 
  -6   5   5      723.98      695.11     46.59 o 
  -5   5   5      181.49      191.73     26.28 o 
  -4   5   5       59.33       58.17     10.88 o 
  -3   5   5     1563.03     1546.77     52.86 o 
  -2   5   5      905.90      816.91     22.22 o 
  -1   5   5        0.07        2.68      2.64 o 
   0   5   5      921.50      819.71     18.68 o 
   1   5   5      840.49      868.76     27.51 o 
   2   5   5     1787.70     1837.98     31.00 o 
   3   5   5     1054.43     1122.23     41.12 o 
   4   5   5      588.50      606.30     19.16 o 
   5   5   5      931.14      988.03     25.14 o 
   6   5   5     3517.95     3364.62     62.76 o 
   7   5   5      922.75      983.49     27.95 o 
   8   5   5     2066.74     2007.28     42.18 o 
   9   5   5      381.21      390.09     23.31 o 
  10   5   5     1272.57     1278.72     67.00 o 
  11   5   5       69.83       41.21     15.31 o 
  12   5   5       30.72       25.04     14.99 o 
  13   5   5      138.36      124.06     24.06 o 
 -11   6   5        1.77        6.57     26.28 o 
 -10   6   5      495.96      456.86     57.94 o 
  -9   6   5      115.04      122.44     31.06 o 
  -8   6   5        8.01       15.18     12.33 o 
  -7   6   5      551.09      621.70     35.59 o 
  -6   6   5      277.48      280.38     59.10 o 
  -5   6   5      437.44      460.34     30.69 o 
  -4   6   5        7.40        0.00      7.18 o 
  -3   6   5      542.08      523.75     24.45 o 
  -2   6   5      324.93      389.37     20.90 o 
  -1   6   5       80.36       41.94      8.48 o 
   0   6   5     1296.96     1565.58     28.22 o 
   1   6   5     2220.63     2131.37     34.05 o 
   2   6   5      103.10      122.21     10.18 o 
   3   6   5     7710.77     7555.01     96.45 o 
   4   6   5      641.27      606.79     19.85 o 
   5   6   5     1188.83     1106.85     27.41 o 
   6   6   5      108.41       82.93     10.68 o 
   7   6   5      717.39      707.18     24.28 o 
   8   6   5       63.31       76.75     11.39 o 
   9   6   5      568.38      619.71     34.02 o 
  10   6   5      250.60      215.72     27.48 o 
  11   6   5       14.09       19.94     13.86 o 
  12   6   5       57.70       83.81     20.90 o 
  13   6   5       82.08       93.84     23.37 o 
 -10   7   5       51.26       72.27     32.25 o 
  -9   7   5        0.40       10.60     14.57 o 
  -8   7   5      101.42      194.37     25.33 o 
  -7   7   5       14.40       24.36     14.04 o 
  -6   7   5        7.48       10.22     11.77 o 
  -5   7   5       26.48       56.43     12.88 o 
  -4   7   5     2110.58     1931.53     50.68 o 
  -3   7   5        5.04        5.55      7.74 o 
  -2   7   5     1767.11     1890.92     46.43 o 
  -1   7   5     2856.05     2798.52     38.84 o 
   0   7   5       19.14        9.05      4.75 o 
   1   7   5     1787.92     1858.87     32.66 o 
   2   7   5     1716.00     1525.95     30.27 o 
   3   7   5        2.45        7.60      5.39 o 
   4   7   5       16.19       41.61     12.91 o 
   5   7   5      603.17      627.93     26.81 o 
   6   7   5      129.03       82.15     10.46 o 
   7   7   5      227.21      214.80     17.05 o 
   8   7   5      346.25      292.25     20.41 o 
   9   7   5      361.96      356.30     23.98 o 
  10   7   5        4.08       26.93     13.18 o 
  11   7   5       16.59       15.64     16.13 o 
  12   7   5       59.58       40.63     35.84 o 
  13   7   5       12.95        3.21     15.14 o 
 -10   8   5       71.75       40.62     27.48 o 
  -9   8   5      823.79      813.52     46.94 o 
  -8   8   5        6.86       21.11     14.57 o 
  -7   8   5       90.79      109.29     19.55 o 
  -6   8   5       71.20       80.63     17.30 o 
  -5   8   5      641.55      577.98     33.76 o 
  -4   8   5      613.55      534.55     30.68 o 
  -3   8   5     3657.08     3799.88     73.68 o 
  -2   8   5      438.37      482.65     24.68 o 
  -1   8   5      767.01      740.88     19.00 o 
   0   8   5      891.37     1015.26     29.00 o 
   1   8   5      332.35      288.76     14.71 o 
   2   8   5        5.95        2.64      4.33 o 
   3   8   5       35.61       23.96      6.88 o 
   4   8   5      278.79      299.15     22.79 o 
   5   8   5     1135.26     1142.34     29.79 o 
   6   8   5       43.98       25.62      7.26 o 
   7   8   5       11.31        7.70      6.88 o 
   8   8   5        7.87       13.76      7.81 o 
   9   8   5      489.36      534.93     38.01 o 
  10   8   5      232.40      231.34     27.22 o 
  11   8   5      347.68      437.15     48.38 o 
  12   8   5        4.27        4.37     14.62 o 
  13   8   5       66.49       34.42     20.06 o 
 -10   9   5      696.56      579.90     67.49 o 
  -9   9   5       12.18        3.19     14.76 o 
  -8   9   5      531.59      577.03     43.29 o 
  -7   9   5        1.97        2.77     11.31 o 
  -6   9   5       54.98       77.04     17.52 o 
  -5   9   5      117.61      111.73     18.53 o 
  -4   9   5     1848.80     1880.73     54.04 o 
  -3   9   5       78.08       91.40     15.83 o 
  -2   9   5     3535.27     3637.91    114.08 o 
  -1   9   5       26.17       38.42     10.29 o 
   0   9   5     1183.66     1125.15     49.83 o 
   1   9   5      407.50      425.79     18.07 o 
   2   9   5     1033.55     1016.89     26.91 o 
   3   9   5      636.51      619.61     21.58 o 
   4   9   5      151.97      122.88     12.53 o 
   5   9   5      693.68      619.88     23.00 o 
   6   9   5      206.42      205.74     16.50 o 
   7   9   5      111.83      121.27     20.27 o 
   8   9   5      422.07      364.64     22.74 o 
   9   9   5       58.60       42.58     16.72 o 
  10   9   5      329.29      240.14     28.82 o 
  11   9   5        0.23       12.97     15.83 o 
  12   9   5      295.59      285.94     39.69 o 
  -9  10   5      198.63      190.33     43.90 o 
  -8  10   5      104.71       52.02     19.19 o 
  -7  10   5      143.34      111.64     21.85 o 
  -6  10   5       31.65        5.54     11.47 o 
  -5  10   5      428.69      510.93     37.10 o 
  -4  10   5       40.69       35.74     13.44 o 
  -3  10   5     1718.41     1609.21     49.94 o 
  -2  10   5      142.91      138.40     34.34 o 
  -1  10   5      303.22      242.77     22.10 o 
   0  10   5      190.71      223.14     14.83 o 
   1  10   5      816.15      767.08     23.69 o 
   2  10   5      700.24      695.76     23.54 o 
   3  10   5     1678.74     1685.21     37.19 o 
   4  10   5       89.68      106.88     12.38 o 
   5  10   5     1575.62     1540.53     42.15 o 
   6  10   5      318.97      329.52     21.70 o 
   7  10   5      164.02      153.14     20.68 o 
   8  10   5      847.03      782.91     39.05 o 
   9  10   5      806.94      850.73     43.05 o 
  10  10   5       14.17        5.55     14.88 o 
  11  10   5      154.87      136.36     25.76 o 
  12  10   5       14.18       13.96     16.03 o 
  -9  11   5        4.01       24.31     18.45 o 
  -8  11   5       63.09       57.36     19.64 o 
  -7  11   5       87.53       33.45     26.88 o 
  -6  11   5        1.39        7.16     13.34 o 
  -5  11   5       74.38       73.64     17.80 o 
  -4  11   5     1420.06     1442.09    106.59 o 
  -3  11   5        4.32       19.33     24.79 o 
  -2  11   5      477.64      506.58     35.24 o 
  -1  11   5      243.55      250.11     24.03 o 
   0  11   5      822.13      776.30     34.14 o 
   1  11   5       22.04       32.77     10.15 o 
   2  11   5      660.50      692.61     24.58 o 
   3  11   5        7.11       13.22     11.99 o 
   4  11   5      850.34      807.54     31.27 o 
   5  11   5      326.50      347.55     22.31 o 
   6  11   5     1003.46     1130.60     34.55 o 
   7  11   5       83.81       81.16     13.51 o 
   8  11   5        2.65        0.29     11.38 o 
   9  11   5        0.02       13.86     17.32 o 
  10  11   5      458.70      468.83     40.12 o 
  11  11   5       59.54       89.97     22.19 o 
  12  11   5      123.41      186.06     31.72 o 
  -8  12   5        7.05        1.75     17.30 o 
  -7  12   5      248.42      275.65     48.65 o 
  -6  12   5      224.51      285.58     31.53 o 
  -5  12   5       20.86        0.00     11.19 o 
  -4  12   5        0.46        1.76     11.61 o 
  -3  12   5      121.04      148.82     47.78 o 
  -2  12   5       36.22       27.76     13.07 o 
  -1  12   5        8.19        6.13     11.38 o 
   0  12   5      309.74      378.84     29.76 o 
   1  12   5      189.09      183.03     21.00 o 
   2  12   5      535.46      554.10     24.48 o 
   3  12   5      288.79      293.73     20.37 o 
   4  12   5      164.45      129.96     15.40 o 
   5  12   5     1899.14     1870.95     44.86 o 
   6  12   5       62.42       58.15     16.98 o 
   7  12   5       61.39       57.66     17.10 o 
   8  12   5       73.92       63.03     17.86 o 
   9  12   5      667.54      819.60     51.90 o 
  10  12   5       28.08       16.37     16.68 o 
  11  12   5      312.34      277.06     33.98 o 
  -7  13   5       40.01       42.06     19.61 o 
  -6  13   5      177.25      212.34     29.95 o 
  -5  13   5      185.25      166.25     33.15 o 
  -4  13   5       96.50      152.58     31.66 o 
  -3  13   5       62.85       77.27     29.27 o 
  -2  13   5        1.73        5.95     11.04 o 
  -1  13   5        2.51        4.00     11.62 o 
   0  13   5      394.17      396.19     30.82 o 
   1  13   5       80.71       91.01     17.10 o 
   2  13   5       36.84       41.27     10.06 o 
   3  13   5      417.54      414.52     33.38 o 
   4  13   5       26.58        9.14      8.35 o 
   5  13   5        1.47        0.00      7.83 o 
   6  13   5       66.16       52.58     14.36 o 
   7  13   5      217.57      263.64     28.45 o 
   8  13   5      277.19      202.24     28.67 o 
   9  13   5      121.97      119.19     23.10 o 
  10  13   5       71.55       86.94     23.22 o 
  11  13   5       23.05       17.63     19.36 o 
  -7  14   5       55.90       49.57     34.64 o 
  -6  14   5        7.11        0.00     14.03 o 
  -5  14   5      131.07      117.70     23.86 o 
  -4  14   5      151.39      149.42     63.91 o 
  -3  14   5      442.55      439.43     35.41 o 
  -2  14   5       75.74       59.97     17.25 o 
  -1  14   5      268.17      268.76     28.51 o 
   0  14   5      248.72      222.07     26.09 o 
   1  14   5     1682.75     1731.56    125.43 o 
   2  14   5      177.21      150.79     38.52 o 
   3  14   5       31.12        8.85      9.54 o 
   4  14   5       19.93       30.01     10.87 o 
   5  14   5      992.35      939.72     34.44 o 
   6  14   5       10.03       16.24     20.01 o 
   7  14   5      170.96      194.58     26.37 o 
   8  14   5       73.03       59.87     17.92 o 
   9  14   5      193.78      188.88     29.13 o 
  10  14   5        2.99        2.69     18.16 o 
  -6  15   5       13.99       40.62     31.66 o 
  -5  15   5        0.19        6.21     15.13 o 
  -4  15   5      414.60      452.39     40.52 o 
  -3  15   5        9.29        2.53     13.86 o 
  -2  15   5      863.01      996.09     47.95 o 
  -1  15   5       74.73       51.06     17.07 o 
   0  15   5      401.85      410.24     36.31 o 
   1  15   5        6.15        9.56     13.94 o 
   2  15   5      837.86      835.66     42.01 o 
   3  15   5       10.50        7.57     13.86 o 
   4  15   5       47.77       10.95     10.61 o 
   5  15   5      278.53      372.55     26.76 o 
   6  15   5      592.03      630.25     43.50 o 
   7  15   5       17.18       31.25     24.49 o 
   8  15   5      304.97      361.76     37.76 o 
   9  15   5       43.69       27.51     18.19 o 
  -5  16   5      104.03      124.83     40.02 o 
  -4  16   5        8.08       19.50     24.79 o 
  -3  16   5       69.67       75.57     22.10 o 
  -2  16   5        0.01        0.00     14.64 o 
  -1  16   5      297.60      335.85     41.18 o 
   0  16   5      111.97      138.48     23.61 o 
   1  16   5      397.14      378.70     43.30 o 
   2  16   5       82.98       76.83     19.98 o 
   3  16   5      453.79      474.03     38.43 o 
   4  16   5        0.03        0.00     13.52 o 
   5  16   5        3.90        0.00     12.21 o 
   6  16   5       55.68       70.95     20.45 o 
   7  16   5      116.65      103.74     23.64 o 
   8  16   5       61.29        3.09     17.49 o 
  -3  17   5        1.94       21.83     18.08 o 
  -2  17   5      118.64      165.16     31.06 o 
  -1  17   5       25.25       30.07     23.00 o 
   0  17   5      176.88      209.41     31.95 o 
   1  17   5       78.57       85.83     21.33 o 
   2  17   5      441.41      411.65     37.66 o 
   3  17   5       86.41       87.26     31.95 o 
   4  17   5      116.85       90.16     22.34 o 
   5  17   5       10.75        0.00     13.92 o 
   6  17   5        5.00        0.00     13.92 o 
   7  17   5       10.69        1.81     15.20 o 
  -1  18   5      329.19      369.94     39.43 o 
   0  18   5       69.36       65.55     29.86 o 
   1  18   5      142.23      171.87     27.22 o 
   2  18   5        5.36        9.86     16.89 o 
   3  18   5      274.85      274.26     32.82 o 
   4  18   5       16.41       62.12     31.66 o 
   5  18   5      166.83      182.77     43.60 o 
  -3 -16   6        8.35        0.00     22.10 o 
  -2 -16   6       91.11      132.60     37.63 o 
  -1 -16   6        8.52        5.38     23.89 o 
   0 -16   6        1.62        0.00     20.31 o 
   3 -16   6      102.61      141.56     38.82 o 
  -5 -15   6      182.42      234.14     48.98 o 
  -4 -15   6       51.34       17.92     26.28 o 
  -3 -15   6      155.47      157.09     38.23 o 
  -2 -15   6      109.29      192.33     42.41 o 
  -1 -15   6       54.10       51.96     25.68 o 
   0 -15   6       20.36       15.53     20.90 o 
   1 -15   6      117.44      116.47     31.66 o 
   3 -15   6      223.16      358.91     53.76 o 
   4 -15   6        0.37        0.00     22.70 o 
   5 -15   6      112.27       78.24     34.64 o 
  -6 -14   6        2.21        0.00     23.89 o 
  -5 -14   6        4.14       12.54     20.31 o 
  -4 -14   6      234.71      246.68     48.38 o 
  -3 -14   6       13.02        0.00     17.92 o 
  -2 -14   6      518.71      556.61     63.31 o 
  -1 -14   6      184.25      179.19     37.63 o 
   0 -14   6        2.29        0.00     15.53 o 
   1 -14   6       13.51       32.85     20.31 o 
   2 -14   6      219.62      206.76     57.64 o 
   3 -14   6       45.43       78.84     29.27 o 
   4 -14   6      802.12      986.59     71.67 o 
   5 -14   6       76.82       66.90     31.06 o 
   6 -14   6      109.32      106.91     38.23 o 
  -7 -13   6      196.97      263.56     33.48 o 
  -6 -13   6        7.66        4.76     16.36 o 
  -5 -13   6      355.74      442.53     57.34 o 
  -4 -13   6      108.11      118.86     35.24 o 
  -3 -13   6      680.16      671.29     65.10 o 
  -2 -13   6       71.63       76.45     27.48 o 
  -1 -13   6      102.09      161.27     34.64 o 
   0 -13   6      185.95      171.42     34.05 o 
   1 -13   6      981.16     1088.13     68.09 o 
   2 -13   6      253.25      231.57     27.24 o 
   3 -13   6      846.17      756.40     44.80 o 
   4 -13   6       34.61       38.23     25.68 o 
   5 -13   6      228.24      255.04     45.99 o 
   6 -13   6       30.27        1.79     22.10 o 
   7 -13   6      100.67      136.18     40.62 o 
  -8 -12   6       15.64        2.18     14.62 o 
  -7 -12   6        3.66       21.04     16.22 o 
  -6 -12   6      446.00      486.81     41.21 o 
  -5 -12   6        3.74        1.83     13.20 o 
  -4 -12   6      339.55      367.87     51.96 o 
  -3 -12   6      275.53      306.35     44.80 o 
  -2 -12   6      814.61      879.14     62.12 o 
  -1 -12   6       69.09       28.67     20.31 o 
   0 -12   6      695.83      794.33     55.55 o 
   1 -12   6      188.42      150.57     21.72 o 
   2 -12   6     1526.82     1430.97     50.89 o 
   3 -12   6      352.92      299.07     28.91 o 
   4 -12   6      402.03      411.47     50.17 o 
   5 -12   6        5.96       11.35     20.31 o 
   6 -12   6      226.85      235.33     41.21 o 
   7 -12   6        3.89        0.00     18.52 o 
   8 -12   6       66.58      108.11     35.84 o 
  -9 -11   6        1.61        0.00     15.47 o 
  -8 -11   6       13.68       24.72     17.24 o 
  -7 -11   6      452.28      523.06     42.42 o 
  -6 -11   6       88.86       21.80     15.20 o 
  -5 -11   6      111.34      120.52     20.40 o 
  -4 -11   6       46.41       17.44     12.71 o 
  -3 -11   6      649.49      727.43     56.74 o 
  -2 -11   6      342.21      289.09     39.42 o 
  -1 -11   6      298.01      269.38     38.82 o 
   0 -11   6       82.31      145.74     30.46 o 
   1 -11   6      147.92      178.52     28.97 o 
   2 -11   6        2.80       12.31     10.88 o 
   3 -11   6       12.74       13.23     10.88 o 
   4 -11   6      148.17      173.30     22.78 o 
   5 -11   6      306.97      369.66     50.17 o 
   6 -11   6       28.90       41.81     23.29 o 
   7 -11   6      347.59      334.42     48.98 o 
   8 -11   6       33.99       16.13     23.89 o 
   9 -11   6       35.23        0.00     22.70 o 
  -9 -10   6        6.60        5.53     15.98 o 
  -8 -10   6      348.25      428.01     39.78 o 
  -7 -10   6        0.50        2.39     13.09 o 
  -6 -10   6      626.74      533.26     40.10 o 
  -5 -10   6       71.22       95.57     18.58 o 
  -4 -10   6       85.49       94.22     27.48 o 
  -3 -10   6      240.14      215.72     22.50 o 
  -2 -10   6      757.84      770.03     35.42 o 
  -1 -10   6     1147.74     1245.22     66.90 o 
   0 -10   6        1.88        6.41      9.28 o 
   1 -10   6      641.73      569.70     44.50 o 
   2 -10   6       68.40       37.45     12.33 o 
   3 -10   6        0.36        0.00      8.02 o 
   4 -10   6        2.35        0.00      9.26 o 
   5 -10   6      523.44      529.08     52.26 o 
   6 -10   6      215.74      301.57     45.39 o 
   7 -10   6       27.20       58.53     28.07 o 
   8 -10   6       67.25       62.12     28.07 o 
   9 -10   6       37.67       38.23     29.27 o 
  10 -10   6      237.81      207.85     43.60 o 
 -10  -9   6       36.17       29.80     19.21 o 
  -9  -9   6      352.94      422.16     40.06 o 
  -8  -9   6       25.73       35.28     22.70 o 
  -7  -9   6     1271.19     1311.52     52.94 o 
  -6  -9   6       83.56       82.65     18.34 o 
  -5  -9   6      332.40      321.12     50.44 o 
  -4  -9   6       57.76       55.48     16.72 o 
  -3  -9   6      201.78      255.40     34.05 o 
  -2  -9   6       17.90       10.67      8.76 o 
  -1  -9   6       47.16       79.72     14.46 o 
   0  -9   6      485.10      426.28     25.40 o 
   1  -9   6      492.72      515.99     29.13 o 
   2  -9   6       37.11       38.65     11.14 o 
   3  -9   6      730.29      689.56     32.68 o 
   4  -9   6       51.85       83.64     27.18 o 
   5  -9   6      116.22      151.75     20.15 o 
   6  -9   6        0.01        0.00      9.60 o 
   7  -9   6     1044.82     1045.73     69.28 o 
   8  -9   6       57.59       20.90     23.29 o 
   9  -9   6      238.56      194.12     41.81 o 
  10  -9   6       81.62       78.84     35.24 o 
 -10  -8   6        1.23       12.58     15.64 o 
  -9  -8   6       54.40       14.48     16.20 o 
  -8  -8   6      265.16      254.96     31.95 o 
  -7  -8   6       97.04       54.07     17.95 o 
  -6  -8   6     1327.81     1450.08     51.82 o 
  -5  -8   6      258.13      250.57     41.21 o 
  -4  -8   6       46.94       67.31     14.29 o 
  -3  -8   6      304.61      308.55     25.00 o 
  -2  -8   6      158.34      140.24     16.20 o 
  -1  -8   6       86.63      103.56     10.36 o 
   0  -8   6      424.25      441.30     68.39 o 
   1  -8   6      104.57      138.68     47.48 o 
   2  -8   6      916.49      858.74     33.36 o 
   3  -8   6        8.50        7.44      8.16 o 
   4  -8   6      494.41      527.62     40.91 o 
   5  -8   6      646.61      616.66     30.94 o 
   6  -8   6      304.31      360.07     28.82 o 
   7  -8   6       22.64       44.80     22.10 o 
   8  -8   6       45.69       66.90     29.86 o 
   9  -8   6      522.34      486.73     58.53 o 
  10  -8   6       96.89      142.15     37.63 o 
  11  -8   6        0.21        0.00     14.93 o 
 -10  -7   6       27.78       20.47     18.81 o 
  -9  -7   6      200.25      177.23     56.74 o 
  -8  -7   6       90.55       92.52     29.27 o 
  -7  -7   6       36.63       25.21     12.75 o 
  -6  -7   6       25.04       60.25     34.34 o 
  -5  -7   6      708.19      779.97     35.63 o 
  -4  -7   6      145.86      180.98     19.73 o 
  -3  -7   6      448.38      481.66     27.24 o 
  -2  -7   6       29.45        8.31      8.06 o 
  -1  -7   6      847.53      775.70     21.20 o 
   0  -7   6       36.87       41.14      6.73 o 
   1  -7   6     1153.30     1225.06     86.01 o 
   2  -7   6        0.92        4.78      7.60 o 
   3  -7   6     3536.49     3393.91     68.00 o 
   4  -7   6      295.91      291.46     36.70 o 
   5  -7   6     1047.73     1142.07     59.13 o 
   6  -7   6       59.77       54.95     23.89 o 
   7  -7   6      973.20     1019.17     41.41 o 
   8  -7   6       44.04       46.59     20.31 o 
   9  -7   6        3.04       10.15     22.70 o 
  10  -7   6      532.58      567.36     62.12 o 
  11  -7   6      101.61      123.64     38.82 o 
 -11  -6   6       23.88        0.00     20.90 o 
 -10  -6   6       81.36       79.53     21.77 o 
  -9  -6   6       43.51       38.23     16.79 o 
  -8  -6   6      281.05      296.23     30.37 o 
  -7  -6   6      129.23      110.15     20.61 o 
  -6  -6   6      122.53      124.50     23.29 o 
  -5  -6   6      132.95      137.90     19.19 o 
  -4  -6   6     2612.66     2753.90     62.11 o 
  -3  -6   6      521.52      564.95     25.93 o 
  -2  -6   6     1842.50     2099.37     35.87 o 
  -1  -6   6       33.60       23.70      7.14 o 
   0  -6   6     3258.32     3193.92     43.90 o 
   1  -6   6      388.25      406.76     13.51 o 
   2  -6   6     1335.86     1520.53     41.36 o 
   3  -6   6        3.39        0.00      5.49 o 
   4  -6   6     2059.33     1941.16    116.47 o 
   5  -6   6     1627.48     1604.79     46.37 o 
   6  -6   6      399.03      354.83     27.80 o 
   7  -6   6        1.52        6.06     10.60 o 
   8  -6   6     1979.56     1891.37     59.13 o 
   9  -6   6      800.03      793.13     59.73 o 
  10  -6   6       80.12       80.04     29.86 o 
  11  -6   6        9.34        0.00     19.11 o 
  12  -6   6       82.14      129.61     41.21 o 
 -11  -5   6       10.19        0.00     19.71 o 
 -10  -5   6      100.43       96.60     40.02 o 
  -9  -5   6       26.12       34.03     15.83 o 
  -8  -5   6       31.53       48.19     15.47 o 
  -7  -5   6      214.18      194.74     23.13 o 
  -6  -5   6      297.58      381.14     45.39 o 
  -5  -5   6      551.80      551.35     51.07 o 
  -4  -5   6      376.86      355.31     38.82 o 
  -3  -5   6      897.07      871.79     79.11 o 
  -2  -5   6      132.25      159.03     10.30 o 
  -1  -5   6      349.11      330.58     13.06 o 
   0  -5   6     1196.62     1163.74     23.39 o 
   1  -5   6     2453.18     2426.93     34.08 o 
   2  -5   6       41.79       36.27      8.75 o 
   3  -5   6      630.44      601.36     25.55 o 
   4  -5   6      510.71      508.26     24.64 o 
   5  -5   6        3.90        9.56      6.96 o 
   6  -5   6      408.56      437.66     79.14 o 
   7  -5   6      191.87      136.77     18.45 o 
   8  -5   6      309.68      248.43     55.52 o 
   9  -5   6     1446.38     1495.42     78.24 o 
  10  -5   6      333.12      299.78     45.99 o 
  11  -5   6       60.55       91.38     32.25 o 
  12  -5   6       22.36       17.32     22.70 o 
 -11  -4   6      180.58      122.44     32.25 o 
 -10  -4   6       13.24        1.19     22.10 o 
  -9  -4   6       43.68       63.59     18.45 o 
  -8  -4   6       89.78       89.98     18.53 o 
  -7  -4   6      476.67      387.24     30.18 o 
  -6  -4   6       47.42       36.49     12.54 o 
  -5  -4   6      408.29      418.75     34.05 o 
  -4  -4   6      873.57      844.63     31.83 o 
  -3  -4   6      131.59      118.72     13.90 o 
  -2  -4   6     1894.88     1875.80     29.50 o 
  -1  -4   6     1036.07     1027.28     21.49 o 
   0  -4   6      194.42      133.30     19.59 o 
   1  -4   6      269.79      352.04     14.15 o 
   2  -4   6        2.21       11.10     14.33 o 
   3  -4   6       64.81       39.03     11.65 o 
   4  -4   6      554.25      488.74     25.09 o 
   5  -4   6       10.29       13.14     10.75 o 
   6  -4   6      941.51      809.70     32.49 o 
   7  -4   6       86.08       97.61     15.90 o 
   8  -4   6       92.33      157.03     21.18 o 
   9  -4   6       29.03       22.40     26.88 o 
  10  -4   6      169.26      163.66     33.45 o 
  11  -4   6       52.01       53.76     25.09 o 
  12  -4   6       65.88       87.80     31.66 o 
 -11  -3   6       86.12      105.72     33.45 o 
 -10  -3   6      107.65       98.55     31.06 o 
  -9  -3   6      439.79      487.74     36.74 o 
  -8  -3   6       24.55       18.49     12.65 o 
  -7  -3   6      288.91      292.61     29.54 o 
  -6  -3   6        3.87        5.83      8.05 o 
  -5  -3   6      324.24      269.80     35.21 o 
  -4  -3   6     1542.66     1510.28     41.81 o 
  -3  -3   6     6902.20     6598.28     78.94 o 
  -2  -3   6      595.83      497.85     14.14 o 
  -1  -3   6        7.93       33.82      7.94 o 
   0  -3   6     2026.67     2176.97     31.90 o 
   1  -3   6       48.71      100.13      7.55 o 
   2  -3   6      851.19      917.31     38.23 o 
   3  -3   6     1548.89     1469.36     38.00 o 
   4  -3   6     2800.34     2721.99     55.11 o 
   5  -3   6     3245.30     3273.62     96.73 o 
   6  -3   6      338.63      392.93     26.39 o 
   7  -3   6     1369.54     1396.89     43.40 o 
   8  -3   6      993.61     1046.09     86.61 o 
   9  -3   6      135.49      188.34     23.05 o 
  10  -3   6        3.03        4.65     11.99 o 
  11  -3   6       92.39       51.96     22.70 o 
  12  -3   6       38.41       59.13     29.27 o 
  13  -3   6      244.68      277.14     46.59 o 
 -11  -2   6        0.00       12.54     25.09 o 
 -10  -2   6      392.20      465.22     60.33 o 
  -9  -2   6        9.40        0.00     16.72 o 
  -8  -2   6       30.59       54.12     14.34 o 
  -7  -2   6      206.63      227.01     74.36 o 
  -6  -2   6     1455.45     1630.03    105.12 o 
  -5  -2   6       16.99       26.85      8.72 o 
  -4  -2   6     3620.55     3700.03     77.35 o 
  -3  -2   6     4935.76     5070.04     56.01 o 
  -2  -2   6     4235.57     4202.84     48.89 o 
  -1  -2   6      578.91      633.32     16.16 o 
   0  -2   6        8.31        4.76      3.61 o 
   1  -2   6      695.84      664.31     15.66 o 
   2  -2   6     1283.77     1206.41     18.96 o 
   3  -2   6      659.43      731.74     25.75 o 
   4  -2   6      926.96      870.71     23.21 o 
   5  -2   6       71.62       69.80      7.01 o 
   6  -2   6      464.80      475.21     16.10 o 
   7  -2   6      148.00      158.14     18.76 o 
   8  -2   6      211.85      222.66     30.76 o 
   9  -2   6        2.56       11.53     12.84 o 
  10  -2   6      235.35      304.49     39.99 o 
  11  -2   6       55.07       39.21     26.58 o 
  12  -2   6      181.77      170.82     37.63 o 
  13  -2   6       19.15       80.04     31.66 o 
 -11  -1   6      500.05      590.65     68.09 o 
 -10  -1   6       26.60       25.68     26.88 o 
  -9  -1   6      311.29      294.46     43.60 o 
  -8  -1   6       74.92       86.01     25.68 o 
  -7  -1   6      348.53      318.96     27.15 o 
  -6  -1   6      574.50      581.11     54.35 o 
  -5  -1   6      467.47      441.29     30.16 o 
  -4  -1   6      680.30      635.31     17.14 o 
  -3  -1   6     2297.84     2228.78     33.24 o 
  -2  -1   6      527.94      513.49     14.63 o 
  -1  -1   6      106.73       97.68      7.97 o 
   0  -1   6        4.30       11.31      3.88 o 
   1  -1   6     1841.82     1744.62     26.59 o 
   2  -1   6        4.07        5.23      2.93 o 
   3  -1   6     3597.51     3481.01     40.71 o 
   4  -1   6      387.45      394.27     12.90 o 
   5  -1   6      448.60      483.51     21.59 o 
   6  -1   6       96.06      112.84     14.77 o 
   7  -1   6      966.41      908.21     24.82 o 
   8  -1   6      345.06      355.18     26.99 o 
   9  -1   6     1145.23     1141.81     44.20 o 
  10  -1   6        5.63        8.75     11.56 o 
  11  -1   6      686.33      658.60     43.29 o 
  12  -1   6        5.20        0.00     21.50 o 
  13  -1   6      167.56      135.58     35.84 o 
 -11   0   6       15.81        0.00     25.68 o 
 -10   0   6      138.41      155.29     37.63 o 
  -9   0   6       71.56      121.25     31.66 o 
  -8   0   6      637.36      689.80     51.96 o 
  -7   0   6       47.45       38.29     16.72 o 
  -6   0   6     1472.45     1473.36     42.74 o 
  -5   0   6        1.23        0.00      5.87 o 
  -4   0   6      186.45      182.44     12.89 o 
  -3   0   6        0.07        0.34      3.48 o 
  -2   0   6     8177.08     8752.91     84.60 o 
  -1   0   6     4821.18     5232.83     56.94 o 
   0   0   6     2441.55     2429.30     33.67 o 
   1   0   6      158.73      222.08     10.41 o 
   2   0   6      254.20      252.90     17.94 o 
   3   0   6     1747.92     1852.29     28.79 o 
   4   0   6       58.14      108.08     21.11 o 
   5   0   6      468.92      524.35     16.44 o 
   6   0   6     2790.23     2728.34     42.27 o 
   7   0   6       14.88        8.68      5.86 o 
   8   0   6      646.39      661.93     23.34 o 
   9   0   6      174.61      192.57     34.05 o 
  10   0   6      308.75      268.08     27.18 o 
  11   0   6      133.33      155.68     22.99 o 
  12   0   6       72.47       45.42     38.52 o 
 -11   1   6      140.82      231.75     44.80 o 
 -10   1   6       11.82       11.35     23.89 o 
  -9   1   6      138.65      114.08     29.86 o 
  -8   1   6       10.37        8.96     14.93 o 
  -7   1   6      796.95      716.08     50.77 o 
  -6   1   6      215.16      203.89     25.38 o 
  -5   1   6        2.53       11.08      5.60 o 
  -4   1   6       61.25       69.34      8.10 o 
  -3   1   6      136.79      189.99     16.04 o 
  -2   1   6     1675.09     1834.31     34.80 o 
  -1   1   6     5572.79     5480.72     59.12 o 
   0   1   6        0.83        0.62      3.21 o 
   1   1   6      469.96      412.42     14.70 o 
   2   1   6      272.67      299.40     20.58 o 
   3   1   6     1159.03     1115.13     25.51 o 
   4   1   6     1382.94     1598.37     28.38 o 
   5   1   6     1928.32     1776.55     33.13 o 
   6   1   6       58.28       59.26      8.17 o 
   7   1   6     1176.03     1143.98     28.54 o 
   8   1   6      180.82      166.20     14.81 o 
   9   1   6      104.53       93.70     12.04 o 
  10   1   6       14.36       17.15     16.43 o 
  11   1   6      617.52      675.47     52.56 o 
  12   1   6        1.19        1.99     13.68 o 
 -11   2   6        6.63        0.00     20.90 o 
 -10   2   6       81.13       78.24     31.66 o 
  -9   2   6      125.04      136.18     31.66 o 
  -8   2   6      283.67      399.52     46.59 o 
  -7   2   6       35.95       10.75     14.33 o 
  -6   2   6     1400.25     1431.57     55.52 o 
  -5   2   6       97.30      113.33     10.54 o 
  -4   2   6      350.64      335.03     14.19 o 
  -3   2   6      291.64      279.26     12.38 o 
  -2   2   6      958.40      786.09     18.86 o 
  -1   2   6     1891.29     1975.65     37.59 o 
   0   2   6     3390.25     3456.08     42.87 o 
   1   2   6     1099.34     1068.70     40.32 o 
   2   2   6       28.36       45.06      6.04 o 
   3   2   6       81.37      141.28     12.04 o 
   4   2   6      358.48      242.99     12.96 o 
   5   2   6     1392.19     1284.19     27.14 o 
   6   2   6      552.30      500.73     21.60 o 
   7   2   6      462.01      545.65     20.31 o 
   8   2   6       14.77        8.26      6.64 o 
   9   2   6       15.89       16.35      8.39 o 
  10   2   6       83.75       79.20     12.97 o 
  11   2   6       46.48       55.86     16.65 o 
  12   2   6      127.01      111.19     30.76 o 
  13   2   6       24.24       25.09     24.49 o 
 -11   3   6      146.93      115.87     37.03 o 
 -10   3   6       65.64       45.39     28.07 o 
  -9   3   6       50.61        7.17     22.10 o 
  -8   3   6      493.84      454.47     49.57 o 
  -7   3   6     1536.85     1460.84     72.87 o 
  -6   3   6      101.69      105.53     22.70 o 
  -5   3   6     1787.16     1757.36     44.87 o 
  -4   3   6      348.37      353.27     15.42 o 
  -3   3   6     2682.39     2707.38     38.79 o 
  -2   3   6      127.92      106.19      8.53 o 
  -1   3   6     3076.77     3226.55     55.38 o 
   0   3   6      334.66      334.82     36.70 o 
   1   3   6     3544.17     3469.76     43.99 o 
   2   3   6      329.37      389.67     13.64 o 
   3   3   6      534.99      640.13     17.84 o 
   4   3   6     1651.33     1741.32     35.66 o 
   5   3   6      955.99      896.69     23.39 o 
   6   3   6      363.52      428.78     17.85 o 
   7   3   6     3141.37     3142.51     75.89 o 
   8   3   6      455.27      399.16     36.41 o 
   9   3   6      629.14      615.51     25.11 o 
  10   3   6       85.92       74.06     12.40 o 
  11   3   6      116.02      154.46     18.08 o 
  12   3   6      189.25      200.69     37.63 o 
  13   3   6      403.76      333.23     49.57 o 
 -11   4   6      120.33       66.90     33.45 o 
 -10   4   6      330.95      262.21     46.59 o 
  -9   4   6       69.80       61.52     26.88 o 
  -8   4   6        1.40        0.00     15.53 o 
  -7   4   6      451.69      493.70     30.60 o 
  -6   4   6      655.35      758.11     32.27 o 
  -5   4   6        0.01        4.12      6.41 o 
  -4   4   6      536.30      549.20     25.00 o 
  -3   4   6     1564.73     1564.73     27.05 o 
  -2   4   6     1509.64     1461.91     25.84 o 
  -1   4   6      920.63     1104.19     30.11 o 
   0   4   6     6248.56     6329.64     67.07 o 
   1   4   6       59.41       57.30      6.81 o 
   2   4   6     2304.79     2464.63     36.84 o 
   3   4   6     1642.47     1858.38     32.48 o 
   4   4   6      122.11       73.80      8.60 o 
   5   4   6     1777.58     1969.19     36.41 o 
   6   4   6     4909.62     4765.90     63.76 o 
   7   4   6      326.07      325.23     18.92 o 
   8   4   6     2166.47     2129.09     46.58 o 
   9   4   6     1215.01     1221.35     42.10 o 
  10   4   6      364.03      402.17     25.67 o 
  11   4   6       20.72       21.58     10.72 o 
  12   4   6      135.76      192.37     26.52 o 
  13   4   6        4.73        1.79     23.29 o 
 -11   5   6        8.06       43.00     29.86 o 
 -10   5   6      526.76      573.93     67.49 o 
  -9   5   6      408.85      394.75     53.76 o 
  -8   5   6       20.19       40.62     20.90 o 
  -7   5   6      137.42      170.22     21.25 o 
  -6   5   6        1.96        0.00      7.17 o 
  -5   5   6      245.66      342.18     34.05 o 
  -4   5   6       32.56       28.10     10.45 o 
  -3   5   6     2538.29     2776.94     86.61 o 
  -2   5   6      206.28      272.36     10.99 o 
  -1   5   6      593.82      544.28     15.34 o 
   0   5   6      174.94      239.15     11.59 o 
   1   5   6        1.88        1.32      3.82 o 
   2   5   6     1022.97     1114.92     24.68 o 
   3   5   6     2121.78     2087.45     36.21 o 
   4   5   6        3.12        7.61      5.35 o 
   5   5   6      627.01      583.37     20.28 o 
   6   5   6      936.95     1039.75     27.90 o 
   7   5   6      325.62      328.82     19.76 o 
   8   5   6     2252.28     2108.41     44.21 o 
   9   5   6     1674.84     1645.76     45.85 o 
  10   5   6      158.59      169.48     17.85 o 
  11   5   6      883.19      935.99     75.83 o 
  12   5   6       38.89       66.34     18.16 o 
  13   5   6      205.31      172.15     26.76 o 
 -10   6   6       84.28      121.25     36.43 o 
  -9   6   6      196.37      177.39     38.23 o 
  -8   6   6      653.48      702.13     41.81 o 
  -7   6   6       15.42       18.79     15.83 o 
  -6   6   6      526.05      529.90     34.86 o 
  -5   6   6       38.37       46.28     12.33 o 
  -4   6   6      517.09      493.31     25.53 o 
  -3   6   6       40.79       44.33     11.14 o 
  -2   6   6     1252.89     1246.06     22.00 o 
  -1   6   6      165.98      198.19     10.15 o 
   0   6   6     1066.95     1020.57     22.64 o 
   1   6   6      989.19      981.60     23.02 o 
   2   6   6     1712.07     1625.92     37.66 o 
   3   6   6      404.97      458.57     17.24 o 
   4   6   6     2191.21     2195.89     45.07 o 
   5   6   6      725.97      740.14     23.05 o 
   6   6   6      113.31       99.45     11.22 o 
   7   6   6      138.40      108.84     12.51 o 
   8   6   6      638.14      650.81     55.99 o 
   9   6   6     1103.30     1181.01     36.39 o 
  10   6   6      680.69      677.80     29.79 o 
  11   6   6       90.66       80.51     25.38 o 
  12   6   6        1.21        0.00     11.90 o 
  13   6   6       13.28        7.41     14.49 o 
 -10   7   6        0.42       20.31     25.09 o 
  -9   7   6      268.81      284.31     49.57 o 
  -8   7   6       98.28       94.30     27.77 o 
  -7   7   6      302.71      297.28     34.31 o 
  -6   7   6      193.25      245.20     34.64 o 
  -5   7   6      641.51      660.89     32.71 o 
  -4   7   6      232.78      273.13     24.40 o 
  -3   7   6      740.16      755.58     50.77 o 
  -2   7   6       39.92       29.57      9.71 o 
  -1   7   6      196.25      221.23     11.17 o 
   0   7   6     2021.68     2122.31     35.28 o 
   1   7   6      637.09      538.43     17.74 o 
   2   7   6        1.81        6.85      5.45 o 
   3   7   6      803.51      750.53     22.30 o 
   4   7   6      249.68      277.50     17.24 o 
   5   7   6     2031.36     1919.28     52.18 o 
   6   7   6      155.38      176.49     14.82 o 
   7   7   6      453.49      520.08     23.09 o 
   8   7   6       14.62       19.84      8.47 o 
   9   7   6      345.93      337.67     23.28 o 
  10   7   6      265.08      260.85     27.24 o 
  11   7   6       65.40       88.17     25.98 o 
  12   7   6       57.61       39.47     17.93 o 
  13   7   6        2.00        0.00     15.56 o 
 -10   8   6      379.93      567.36     68.69 o 
  -9   8   6        5.47        2.39     23.29 o 
  -8   8   6      310.58      359.04     63.58 o 
  -7   8   6       15.18       32.15     38.23 o 
  -6   8   6        2.34        4.04     10.62 o 
  -5   8   6      188.22      171.58     20.88 o 
  -4   8   6      558.33      607.41     30.83 o 
  -3   8   6       90.31       91.99     14.78 o 
  -2   8   6     1033.44      902.86     33.78 o 
  -1   8   6      358.87      441.40     28.30 o 
   0   8   6      274.96      273.48     16.86 o 
   1   8   6      652.84      652.73     26.60 o 
   2   8   6       15.45        6.18      5.01 o 
   3   8   6        5.80        4.24      5.43 o 
   4   8   6     2851.28     2631.05     45.74 o 
   5   8   6      190.09      194.69     15.49 o 
   6   8   6      195.88      188.11     16.12 o 
   7   8   6      515.39      541.50     24.02 o 
   8   8   6      108.38      151.11     16.46 o 
   9   8   6      174.02      222.92     21.43 o 
  10   8   6      154.05       88.14     27.77 o 
  11   8   6      176.39      155.30     34.34 o 
  12   8   6       84.85      112.94     24.96 o 
  13   8   6       58.70       33.14     19.41 o 
  -9   9   6      464.35      484.43     49.87 o 
  -8   9   6       48.49       46.22     18.34 o 
  -7   9   6       84.04       57.59     18.15 o 
  -6   9   6        8.59       12.07     13.14 o 
  -5   9   6      156.28      150.27     22.37 o 
  -4   9   6      640.89      647.89     42.41 o 
  -3   9   6     2284.97     2274.12     58.69 o 
  -2   9   6        8.75       13.76     15.83 o 
  -1   9   6      540.78      558.03     27.87 o 
   0   9   6      674.86      739.96     22.66 o 
   1   9   6     1482.63     1468.07     32.15 o 
   2   9   6     1182.79     1232.81     30.52 o 
   3   9   6      848.46      783.22     31.34 o 
   4   9   6       41.22       56.77     17.46 o 
   5   9   6     1322.84     1321.38     33.82 o 
   6   9   6       15.65        7.90      7.41 o 
   7   9   6       73.59       80.20     12.31 o 
   8   9   6      248.24      240.93     19.70 o 
   9   9   6      696.90      553.55     44.20 o 
  10   9   6        4.25        7.38     13.92 o 
  11   9   6       89.84      133.79     29.57 o 
  12   9   6       34.10       37.31     20.40 o 
  -9  10   6       25.56       34.67     21.08 o 
  -8  10   6      413.95      436.72     43.60 o 
  -7  10   6       73.50       81.88     26.28 o 
  -6  10   6       71.25      113.35     20.90 o 
  -5  10   6     1134.82      991.69     43.87 o 
  -4  10   6     3746.96     3610.56     95.57 o 
  -3  10   6      882.77      835.35     38.52 o 
  -2  10   6      181.53      172.30     28.37 o 
  -1  10   6      313.97      329.18     25.85 o 
   0  10   6     1426.59     1433.70    123.31 o 
   1  10   6     1167.01     1203.68     44.85 o 
   2  10   6     3180.15     3237.73     73.42 o 
   3  10   6      287.72      288.93     24.80 o 
   4  10   6      497.17      528.07     53.33 o 
   5  10   6      573.63      572.72     23.94 o 
   6  10   6       34.61       29.18     17.92 o 
   7  10   6        1.41        7.91      8.26 o 
   8  10   6       83.38       71.93     14.56 o 
   9  10   6       84.66       64.51     17.49 o 
  10  10   6     1086.66     1101.02    134.99 o 
  11  10   6       54.72       46.94     25.68 o 
  12  10   6       71.33       75.87     23.37 o 
  -8  11   6       25.86       22.21     20.90 o 
  -7  11   6      398.80      401.91     53.16 o 
  -6  11   6       20.40       36.98     16.03 o 
  -5  11   6      117.56      164.01     34.94 o 
  -4  11   6      307.09      294.10     39.09 o 
  -3  11   6     2238.53     2228.08     62.82 o 
  -2  11   6      819.20      785.86     54.35 o 
  -1  11   6     1250.81     1215.21     43.21 o 
   0  11   6       32.93       34.27     12.05 o 
   1  11   6      305.19      292.46     19.22 o 
   2  11   6      674.48      755.84     25.97 o 
   3  11   6       24.06       10.60      6.81 o 
   4  11   6      305.09      304.52     26.88 o 
   5  11   6       25.56       27.44      9.13 o 
   6  11   6      383.13      356.53     23.98 o 
   7  11   6       15.11       14.16      9.52 o 
   8  11   6      449.05      443.99     36.68 o 
   9  11   6      537.49      594.53     65.40 o 
  10  11   6        3.12       20.63     16.26 o 
  11  11   6      379.00      407.33     39.11 o 
  12  11   6        0.87       23.54     19.64 o 
  -8  12   6      213.69      183.67     30.19 o 
  -7  12   6       10.22       14.33     15.20 o 
  -6  12   6       14.24        3.12     14.11 o 
  -5  12   6       67.83       39.13     14.88 o 
  -4  12   6       19.02       22.52     14.35 o 
  -3  12   6       50.77      118.65     35.84 o 
  -2  12   6      168.43      170.30     22.34 o 
  -1  12   6       15.56       13.36     13.74 o 
   0  12   6     1192.57     1181.68    105.42 o 
   1  12   6       84.30       75.45     16.03 o 
   2  12   6        3.61       10.56      7.74 o 
   3  12   6      155.86      161.63     15.75 o 
   4  12   6      349.15      299.82     21.16 o 
   5  12   6        5.24       15.09     10.74 o 
   6  12   6      697.84      704.54     29.11 o 
   7  12   6       72.19       73.08     14.83 o 
   8  12   6      790.10      911.63     44.98 o 
   9  12   6       21.93       12.31     15.19 o 
  10  12   6      408.23      387.87     64.51 o 
  11  12   6       14.42        6.03     16.26 o 
  -7  13   6      346.68      302.12     34.51 o 
  -6  13   6       44.40       14.33     17.32 o 
  -5  13   6       19.77       34.04     16.65 o 
  -4  13   6        5.70        3.03     13.30 o 
  -3  13   6      114.35      126.82     21.30 o 
  -2  13   6        2.26       16.73     19.41 o 
  -1  13   6        3.26        3.38     11.14 o 
   0  13   6     1126.33     1074.47     44.71 o 
   1  13   6      749.14      744.99     56.44 o 
   2  13   6      105.75      117.75     18.95 o 
   3  13   6        7.02        1.17      8.00 o 
   4  13   6      480.04      461.05     27.12 o 
   5  13   6      364.48      340.64     23.99 o 
   6  13   6        0.81        7.19      9.68 o 
   7  13   6      691.39      723.52     42.94 o 
   8  13   6       23.72       10.76     14.34 o 
   9  13   6      401.24      437.40     40.44 o 
  10  13   6        0.47       15.06     18.22 o 
  -6  14   6       70.55       46.24     19.98 o 
  -5  14   6       22.99       31.73     32.85 o 
  -4  14   6        2.85        0.00     14.06 o 
  -3  14   6      146.60      134.72     25.09 o 
  -2  14   6       15.61       25.45     14.53 o 
  -1  14   6      135.24      124.65     21.49 o 
   0  14   6      195.84      191.87     37.03 o 
   1  14   6      425.19      443.43     36.53 o 
   2  14   6     1357.90     1325.46     57.04 o 
   3  14   6      166.36      135.29     16.64 o 
   4  14   6      299.26      267.70     22.42 o 
   5  14   6      386.08      393.17     26.94 o 
   6  14   6      369.87      379.29     26.64 o 
   7  14   6        8.43       10.44     13.92 o 
   8  14   6      303.84      344.22     34.69 o 
   9  14   6        0.25       11.53     15.47 o 
  10  14   6        1.24       10.85     16.36 o 
  -5  15   6      238.18      216.74     31.47 o 
  -4  15   6        1.87        7.06     15.19 o 
  -3  15   6       33.92       39.09     40.62 o 
  -2  15   6        0.90        8.10     13.50 o 
  -1  15   6     1269.27     1373.96     55.06 o 
   0  15   6       16.04       19.63     14.46 o 
   1  15   6      386.03      408.74     35.84 o 
   2  15   6       43.33       75.48     18.34 o 
   3  15   6      428.47      436.40     36.09 o 
   4  15   6       18.30        9.76      9.75 o 
   5  15   6        1.93        0.00      9.79 o 
   6  15   6      124.43       81.38     31.95 o 
   7  15   6      625.82      688.77     47.93 o 
   8  15   6        0.25        7.75     16.46 o 
   9  15   6       12.48       10.05     16.16 o 
  -4  16   6      142.11      155.08     27.53 o 
  -3  16   6        3.85       19.10     22.10 o 
  -2  16   6      232.94      268.41     77.02 o 
  -1  16   6        0.14        0.00     11.14 o 
   0  16   6      539.28      571.03     44.32 o 
   1  16   6        3.99       26.42     14.76 o 
   2  16   6      275.24      297.78     32.09 o 
   3  16   6      134.18      102.02     22.10 o 
   4  16   6      392.98      399.92     37.36 o 
   5  16   6        6.72       13.20     11.67 o 
   6  16   6       18.86        8.09     15.05 o 
   7  16   6       60.95       73.08     21.67 o 
   8  16   6      458.66      453.22     41.75 o 
  -3  17   6      222.30      259.92     75.23 o 
  -2  17   6       10.60       31.76     17.77 o 
  -1  17   6      298.97      363.69     37.52 o 
   0  17   6        5.96        0.88     15.41 o 
   1  17   6       40.62       28.12     20.01 o 
   2  17   6       26.66       78.57     20.92 o 
   3  17   6      311.75      395.65     74.96 o 
   4  17   6       65.03       40.11     27.18 o 
   5  17   6       44.00      100.94     34.05 o 
   6  17   6      129.30      125.52     23.95 o 
   7  17   6        3.70        1.12     16.58 o 
  -1  18   6       93.12       59.03     20.90 o 
   0  18   6      266.28      437.04     42.08 o 
   1  18   6        9.48       25.10     28.07 o 
   2  18   6       54.14       59.64     21.53 o 
   3  18   6      145.33      102.79     24.68 o 
   4  18   6      288.74      220.41     32.31 o 
   5  18   6        3.79        0.00     25.09 o 
  -1 -16   7       26.78       49.57     28.67 o 
   0 -16   7        0.05        0.00     22.10 o 
   1 -16   7       10.48       13.14     28.07 o 
  -4 -15   7      240.62      355.92     57.94 o 
  -3 -15   7      116.48      196.51     45.39 o 
  -2 -15   7      236.21      176.80     40.62 o 
  -1 -15   7       20.85        0.00     23.29 o 
   0 -15   7       13.01       71.08     28.07 o 
   1 -15   7        0.00       22.10     22.70 o 
   4 -15   7       13.67       80.63     32.25 o 
  -5 -14   7      150.34      193.52     45.99 o 
  -4 -14   7       13.01        0.00     23.29 o 
  -3 -14   7      446.64      510.62     63.31 o 
  -2 -14   7      231.98      277.74     46.59 o 
  -1 -14   7        1.05        0.00     18.52 o 
   0 -14   7      235.56      253.25     43.00 o 
   1 -14   7      138.95      205.47     42.41 o 
   2 -14   7      114.52      142.75     32.25 o 
   3 -14   7      363.49      293.27     46.59 o 
   4 -14   7        8.23        0.00     21.50 o 
   5 -14   7      114.65      147.53     37.03 o 
   6 -14   7        9.22       17.32     29.86 o 
  -6 -13   7      306.11      361.89     57.34 o 
  -5 -13   7       12.18        0.00     21.50 o 
  -4 -13   7      172.68      134.39     36.43 o 
  -3 -13   7       19.69        7.17     19.11 o 
  -2 -13   7      700.92      690.40     69.28 o 
  -1 -13   7        4.64        0.00     18.52 o 
   0 -13   7       44.16       14.33     19.11 o 
   1 -13   7       57.23       37.03     22.70 o 
   2 -13   7      293.61      342.53     31.04 o 
   3 -13   7      158.23      208.82     26.99 o 
   4 -13   7      126.21      157.68     37.63 o 
   5 -13   7       51.42       38.82     27.48 o 
   6 -13   7      389.11      336.81     54.35 o 
   7 -13   7        7.58       11.95     25.68 o 
  -7 -12   7      206.60      248.32     32.57 o 
  -6 -12   7       47.56       61.67     19.30 o 
  -5 -12   7      366.13      301.57     47.78 o 
  -4 -12   7        3.23        0.00     17.92 o 
  -3 -12   7      353.97      435.36     54.35 o 
  -2 -12   7        6.89        0.00     17.92 o 
  -1 -12   7      305.04      327.25     45.99 o 
   0 -12   7       66.21       55.55     22.10 o 
   1 -12   7      375.55      346.96     45.99 o 
   2 -12   7        4.65        0.00     10.98 o 
   3 -12   7     1822.17     1699.14     57.43 o 
   4 -12   7       24.16        9.11     12.16 o 
   5 -12   7      198.11      180.38     37.63 o 
   6 -12   7       71.04       49.57     29.27 o 
   7 -12   7      206.84      177.99     43.00 o 
   8 -12   7       27.94        5.97     31.66 o 
  -8 -11   7        1.28        0.00     15.38 o 
  -7 -11   7      173.64      174.93     27.04 o 
  -6 -11   7      532.75      584.02     43.11 o 
  -5 -11   7        0.06       20.12     13.92 o 
  -4 -11   7      113.15      126.03     31.06 o 
  -3 -11   7        0.60        0.00     15.53 o 
  -2 -11   7      123.74      112.29     31.66 o 
  -1 -11   7      389.66      336.21     43.60 o 
   0 -11   7      735.81      797.91     57.34 o 
   1 -11   7       60.75       63.28     15.41 o 
   2 -11   7      281.74      388.37     53.16 o 
   3 -11   7       26.13       46.13     14.78 o 
   4 -11   7      773.01      886.35     69.26 o 
   5 -11   7        6.30        4.80     11.56 o 
   6 -11   7      357.47      315.90     48.98 o 
   7 -11   7       98.14       99.75     33.45 o 
   8 -11   7      125.84       67.49     34.64 o 
   9 -11   7        6.66        1.79     28.67 o 
  -9 -10   7        8.97       12.26     17.07 o 
  -8 -10   7       33.44       19.97     17.92 o 
  -7 -10   7      222.95      281.94     31.96 o 
  -6 -10   7      149.77      134.20     22.37 o 
  -5 -10   7       22.39       31.37     14.36 o 
  -4 -10   7        6.40        6.91     10.34 o 
  -3 -10   7        6.42        0.00     14.93 o 
  -2 -10   7       22.01        0.00     13.74 o 
  -1 -10   7     1404.02     1365.87     71.67 o 
   0 -10   7      161.20      174.41     31.06 o 
   1 -10   7       94.79      105.57     17.65 o 
   2 -10   7       80.29       79.73     15.83 o 
   3 -10   7      126.47       83.17     17.32 o 
   4 -10   7      909.12      849.79     39.64 o 
   5 -10   7      375.00      365.43     31.24 o 
   6 -10   7        0.02       19.71     23.29 o 
   7 -10   7      448.66      458.65     59.13 o 
   8 -10   7      117.18       40.02     24.49 o 
   9 -10   7      182.03      133.19     35.84 o 
  -9  -9   7       34.86       18.05     17.30 o 
  -8  -9   7      168.75      139.17     24.64 o 
  -7  -9   7       20.91       15.35     13.30 o 
  -6  -9   7      766.55      996.69     45.10 o 
  -5  -9   7        8.75       12.06     11.77 o 
  -4  -9   7       93.53       79.75     20.61 o 
  -3  -9   7      303.34      292.40     26.12 o 
  -2  -9   7       39.16       26.88     17.32 o 
  -1  -9   7      455.93      461.64     47.19 o 
   0  -9   7     1088.58      996.37     42.71 o 
   1  -9   7      715.22      668.72     31.37 o 
   2  -9   7        6.99       15.48     10.11 o 
   3  -9   7      349.47      314.09     46.26 o 
   4  -9   7       34.90       11.54     13.74 o 
   5  -9   7       19.60        9.10     11.62 o 
   6  -9   7      462.83      529.27     37.50 o 
   7  -9   7      140.77      136.18     33.45 o 
   8  -9   7      204.40      278.93     44.80 o 
   9  -9   7        2.25       20.31     23.29 o 
  10  -9   7       50.88       48.38     31.06 o 
 -10  -8   7        0.10       11.93     17.43 o 
  -9  -8   7      238.08      257.49     34.34 o 
  -8  -8   7       75.73       75.04     19.21 o 
  -7  -8   7      247.92      208.44     26.37 o 
  -6  -8   7        9.61       35.78     14.06 o 
  -5  -8   7     2922.96     2869.72     72.17 o 
  -4  -8   7      271.61      299.64     26.70 o 
  -3  -8   7      151.48      143.86     21.80 o 
  -2  -8   7        5.46        1.58      7.14 o 
  -1  -8   7        9.63        1.19     10.15 o 
   0  -8   7      245.60      230.24     20.32 o 
   1  -8   7       52.45       15.26      9.26 o 
   2  -8   7      307.77      301.46     28.34 o 
   3  -8   7      895.62      938.16     47.45 o 
   4  -8   7      245.83      225.89     22.76 o 
   5  -8   7     1024.10     1054.13     41.47 o 
   6  -8   7      156.63      100.59     28.67 o 
   7  -8   7      681.06      611.11     37.17 o 
   8  -8   7       63.94       43.00     22.70 o 
   9  -8   7      760.74      890.49     66.90 o 
  10  -8   7      574.34      606.78     69.28 o 
  11  -8   7      103.01       38.23     28.07 o 
 -10  -7   7       24.55       18.65     19.41 o 
  -9  -7   7       14.33        0.54     14.19 o 
  -8  -7   7      253.70      276.70     31.45 o 
  -7  -7   7        7.29        3.82     11.03 o 
  -6  -7   7      906.13      912.52     41.75 o 
  -5  -7   7     1244.16     1317.11     50.77 o 
  -4  -7   7     1395.84     1483.90     46.94 o 
  -3  -7   7      156.09      184.38     18.80 o 
  -2  -7   7        2.74        5.72      7.73 o 
  -1  -7   7       46.07       47.70      7.79 o 
   0  -7   7     2762.16     2794.88     57.82 o 
   1  -7   7      118.31      100.62     14.34 o 
   2  -7   7       78.03       58.14     11.80 o 
   3  -7   7      172.32      169.42     18.79 o 
   4  -7   7      981.11      932.40     36.91 o 
   5  -7   7       79.21       83.29     14.62 o 
   6  -7   7      389.43      396.71     30.27 o 
   7  -7   7       96.64      121.42     20.03 o 
   8  -7   7      247.13      152.90     36.43 o 
   9  -7   7        8.40        0.00     17.32 o 
  10  -7   7        4.12        0.00     18.52 o 
  11  -7   7      188.39      114.68     34.05 o 
 -10  -6   7      216.69      223.97     30.33 o 
  -9  -6   7      451.45      474.04     40.96 o 
  -8  -6   7       95.04       68.17     18.03 o 
  -7  -6   7      331.85      338.32     31.68 o 
  -6  -6   7       57.39       46.31     14.34 o 
  -5  -6   7       73.74       79.64     15.63 o 
  -4  -6   7       22.95       23.59      9.29 o 
  -3  -6   7      765.02      721.49     30.61 o 
  -2  -6   7        0.37       15.83      7.29 o 
  -1  -6   7      758.52      739.90     34.37 o 
   0  -6   7       38.51       20.75      7.14 o 
   1  -6   7      435.76      420.50     23.37 o 
   2  -6   7        2.54       14.33      8.36 o 
   3  -6   7       34.49       60.71     12.03 o 
   4  -6   7      596.91      600.81     28.72 o 
   5  -6   7     2211.41     2238.92     57.62 o 
   6  -6   7      457.17      376.23     43.60 o 
   7  -6   7      755.22      775.07     36.44 o 
   8  -6   7       11.47        5.78     11.61 o 
   9  -6   7     1245.66     1086.34     70.48 o 
  10  -6   7       35.30       26.88     22.70 o 
  11  -6   7       36.56        4.78     20.90 o 
 -10  -5   7      458.94      505.24     62.12 o 
  -9  -5   7        3.25        0.00     11.99 o 
  -8  -5   7      354.71      371.24     34.63 o 
  -7  -5   7       25.54       37.26     13.86 o 
  -6  -5   7       67.39       45.06     31.36 o 
  -5  -5   7        3.51       10.50     12.24 o 
  -4  -5   7      774.44      723.28     79.44 o 
  -3  -5   7        5.82        8.63      9.56 o 
  -2  -5   7     4510.88     4355.99    132.57 o 
  -1  -5   7      224.80      220.05     15.29 o 
   0  -5   7     4514.56     4563.33     63.34 o 
   1  -5   7      686.29      753.15     33.51 o 
   2  -5   7     1677.32     1806.64     44.86 o 
   3  -5   7      570.80      707.31     28.91 o 
   4  -5   7      620.72      588.71     33.45 o 
   5  -5   7      594.36      596.59     28.87 o 
   6  -5   7      808.60      780.29     34.56 o 
   7  -5   7       67.94       77.05     16.22 o 
   8  -5   7       57.97       64.19     14.88 o 
   9  -5   7        1.46       15.55     13.07 o 
  10  -5   7      400.60      420.43     53.16 o 
  11  -5   7       79.45       29.86     26.88 o 
  12  -5   7       46.25       29.27     26.28 o 
 -11  -4   7       43.10       97.36     35.84 o 
 -10  -4   7      113.54       98.55     32.25 o 
  -9  -4   7       10.23       22.93     15.07 o 
  -8  -4   7      218.21      213.28     26.39 o 
  -7  -4   7      117.78       98.27     26.58 o 
  -6  -4   7      130.57       96.39     16.68 o 
  -5  -4   7      161.74      193.27     21.00 o 
  -4  -4   7      215.66      201.03     20.90 o 
  -3  -4   7      538.78      619.44     26.94 o 
  -2  -4   7       12.71       20.90      5.21 o 
  -1  -4   7     3007.49     2929.56     41.45 o 
   0  -4   7        1.90        0.35      3.60 o 
   1  -4   7      626.43      623.40     16.13 o 
   2  -4   7      117.27       79.09     11.47 o 
   3  -4   7     2353.16     2222.87     50.68 o 
   4  -4   7      172.95      188.38     18.52 o 
   5  -4   7     1987.84     2017.58     51.10 o 
   6  -4   7       38.66       40.02     21.80 o 
   7  -4   7        1.83        7.55      9.86 o 
   8  -4   7        6.61       21.26     11.38 o 
   9  -4   7      320.98      369.26     49.87 o 
  10  -4   7       21.44       13.55     13.49 o 
  11  -4   7      182.24      201.88     42.41 o 
  12  -4   7        0.76       10.75     22.10 o 
 -11  -3   7      160.31      179.19     41.21 o 
 -10  -3   7        1.16        0.00     20.90 o 
  -9  -3   7      345.35      326.65     47.78 o 
  -8  -3   7        3.75       10.75     12.15 o 
  -7  -3   7        0.10        3.80     10.34 o 
  -6  -3   7       64.19       56.36     14.29 o 
  -5  -3   7      135.14      111.90     16.26 o 
  -4  -3   7     2889.32     2683.63     59.33 o 
  -3  -3   7      202.89      233.73     19.41 o 
  -2  -3   7      301.52      311.55     12.78 o 
  -1  -3   7      614.50      716.55     18.83 o 
   0  -3   7     2241.10     2307.76     34.97 o 
   1  -3   7      116.74      125.93      9.14 o 
   2  -3   7     1954.53     1773.87     25.37 o 
   3  -3   7     1307.71     1359.96     37.78 o 
   4  -3   7     1229.78     1114.24     39.72 o 
   5  -3   7      199.54      192.45     17.92 o 
   6  -3   7      238.20      256.40     22.76 o 
   7  -3   7      245.79      236.18     23.55 o 
   8  -3   7       32.70       33.00     14.33 o 
   9  -3   7      127.48      155.55     21.54 o 
  10  -3   7      205.88      232.74     27.48 o 
  11  -3   7       23.10        3.58     19.11 o 
  12  -3   7       83.22      100.94     35.84 o 
 -11  -2   7      284.20      232.34     47.19 o 
 -10  -2   7      103.25       91.38     31.06 o 
  -9  -2   7      279.01      327.25     49.57 o 
  -8  -2   7       14.65        0.00      9.83 o 
  -7  -2   7     1278.35     1208.18     44.62 o 
  -6  -2   7        4.27        7.88      9.86 o 
  -5  -2   7      406.66      416.02     28.91 o 
  -4  -2   7     4466.51     4303.79    152.01 o 
  -3  -2   7     7235.33     7202.72     75.63 o 
  -2  -2   7        0.24        0.21      3.20 o 
  -1  -2   7       17.71        4.72      4.11 o 
   0  -2   7        5.06       33.58      6.37 o 
   1  -2   7      290.02      376.46     12.78 o 
   2  -2   7     1223.45     1408.07     23.31 o 
   3  -2   7      627.59      559.14     24.06 o 
   4  -2   7       33.79       49.33     10.76 o 
   5  -2   7     1223.54     1277.51     47.19 o 
   6  -2   7      855.49      896.71     33.78 o 
   7  -2   7      758.34      727.15     32.49 o 
   8  -2   7      131.14      126.91     18.79 o 
   9  -2   7      805.96      736.44     36.68 o 
  10  -2   7       94.05       88.45     18.62 o 
  11  -2   7      393.73      393.74     64.51 o 
  12  -2   7       35.81       38.23     23.89 o 
  13  -2   7       34.47       97.95     33.45 o 
 -11  -1   7       23.89        0.00     23.89 o 
 -10  -1   7     1253.45     1229.69     79.44 o 
  -9  -1   7        0.01        0.00     15.53 o 
  -8  -1   7      344.23      286.70     40.62 o 
  -7  -1   7       20.06       12.31     10.60 o 
  -6  -1   7      520.22      585.89     68.69 o 
  -5  -1   7      381.18      387.23     24.54 o 
  -4  -1   7     1053.33     1017.83     33.95 o 
  -3  -1   7      297.62      260.38     13.08 o 
  -2  -1   7     1189.78     1118.41     23.29 o 
  -1  -1   7      392.31      396.17     14.11 o 
   0  -1   7      865.08      688.08     19.69 o 
   1  -1   7      679.76      756.18     21.00 o 
   2  -1   7      308.06      262.59     19.62 o 
   3  -1   7       70.76       92.65      7.27 o 
   4  -1   7      394.36      333.36     12.45 o 
   5  -1   7      161.11      169.34     19.08 o 
   6  -1   7      841.19      793.15     32.10 o 
   7  -1   7       57.94       37.94     11.80 o 
   8  -1   7      177.75      146.92     38.82 o 
   9  -1   7      173.60      154.47     21.50 o 
  10  -1   7     1316.03     1260.65     47.93 o 
  11  -1   7       26.41       20.15     17.32 o 
  12  -1   7      237.29      353.63     58.50 o 
  13  -1   7       52.43       48.98     25.68 o 
 -11   0   7      195.39      213.83     43.60 o 
 -10   0   7       99.46       41.81     25.09 o 
  -9   0   7      569.79      586.47     60.92 o 
  -8   0   7        9.43        0.00     16.13 o 
  -7   0   7      682.43      691.60     50.77 o 
  -6   0   7       26.14       16.25     23.89 o 
  -5   0   7      201.24      189.35     18.15 o 
  -4   0   7      221.09      207.05     12.15 o 
  -3   0   7       71.23       56.92      7.84 o 
  -2   0   7     1024.63     1212.06     32.73 o 
  -1   0   7     2283.58     2208.42     34.16 o 
   0   0   7      154.45      176.56     11.26 o 
   1   0   7      169.92      145.18     10.79 o 
   2   0   7      495.81      489.55     14.49 o 
   3   0   7       16.89       30.84      6.95 o 
   4   0   7       34.59       39.98      6.33 o 
   5   0   7     1073.49     1122.42     24.63 o 
   6   0   7      190.08      208.18     26.39 o 
   7   0   7      247.47      196.65     16.16 o 
   8   0   7      338.80      369.93     41.81 o 
   9   0   7      991.98      953.93     49.57 o 
  10   0   7        6.37       16.54     12.33 o 
  11   0   7      861.03      864.59     42.87 o 
  12   0   7       56.52       25.28     23.89 o 
  13   0   7       12.96       28.07     25.09 o 
 -11   1   7       76.20       47.19     27.48 o 
 -10   1   7       64.05       83.62     30.46 o 
  -9   1   7       11.42       11.95     20.90 o 
  -8   1   7      372.18      300.97     43.00 o 
  -7   1   7        0.19        9.56     17.92 o 
  -6   1   7      471.79      584.08     53.76 o 
  -5   1   7       92.33      116.54     14.35 o 
  -4   1   7      193.24      187.67     15.04 o 
  -3   1   7        5.99        7.14      4.13 o 
  -2   1   7     5185.53     5108.90     66.37 o 
  -1   1   7      464.55      522.91     16.67 o 
   0   1   7     3661.65     3792.60     47.66 o 
   1   1   7      581.92      521.86     15.61 o 
   2   1   7     3696.51     3633.98     46.71 o 
   3   1   7      519.60      510.94     33.86 o 
   4   1   7      262.80      369.39     14.04 o 
   5   1   7       22.85       40.88      6.84 o 
   6   1   7      708.01      670.24     20.98 o 
   7   1   7       56.18       49.64      9.35 o 
   8   1   7      584.90      568.95     22.12 o 
   9   1   7       48.64       52.62     16.43 o 
  10   1   7      282.15      289.27     45.96 o 
  11   1   7       12.03       22.75     17.92 o 
  12   1   7      152.74      160.43     25.13 o 
  13   1   7       15.80        2.73     14.99 o 
 -11   2   7      399.22      536.90     68.69 o 
 -10   2   7       52.41       54.95     28.67 o 
  -9   2   7       82.50      139.76     32.25 o 
  -8   2   7      155.27      166.64     35.24 o 
  -7   2   7      541.64      544.07     52.56 o 
  -6   2   7      148.21      152.31     29.27 o 
  -5   2   7     1297.79     1319.14     30.64 o 
  -4   2   7      689.56      712.99     20.37 o 
  -3   2   7      126.10      135.43     20.59 o 
  -2   2   7     2014.09     1984.83     43.17 o 
  -1   2   7      534.40      572.70     21.81 o 
   0   2   7       20.00       12.25      6.27 o 
   1   2   7      256.18      213.70     12.70 o 
   2   2   7       25.00       30.84      5.84 o 
   3   2   7       37.23       63.60      8.61 o 
   4   2   7        4.01        9.39      4.89 o 
   5   2   7     1237.31     1130.15     26.19 o 
   6   2   7      222.44      247.10     26.65 o 
   7   2   7     3177.62     3289.64     52.45 o 
   8   2   7       65.58       59.00     14.19 o 
   9   2   7       35.54       50.76     10.84 o 
  10   2   7      178.54      173.05     23.41 o 
  11   2   7      420.17      490.64     37.10 o 
  12   2   7       25.18       14.53     14.03 o 
  13   2   7       83.81       54.35     28.07 o 
 -11   3   7       99.90       40.62     32.25 o 
 -10   3   7      186.12      247.28     46.59 o 
  -9   3   7        4.73       32.85     23.89 o 
  -8   3   7       12.10       32.25     22.10 o 
  -7   3   7      214.81      253.85     40.02 o 
  -6   3   7      242.01      240.11     35.24 o 
  -5   3   7      674.53      651.16     28.41 o 
  -4   3   7     2663.31     2603.07     40.91 o 
  -3   3   7        6.68        4.18      4.56 o 
  -2   3   7      160.21      145.21     10.72 o 
  -1   3   7      130.52      123.09     13.53 o 
   0   3   7     1276.26     1250.05     25.25 o 
   1   3   7      992.92      886.69     21.24 o 
   2   3   7     2351.69     2180.57     35.08 o 
   3   3   7     2087.93     2071.11     35.53 o 
   4   3   7      743.29      655.23     19.83 o 
   5   3   7      134.65      122.41     16.18 o 
   6   3   7     1986.58     1994.75     38.32 o 
   7   3   7       27.04       18.44      7.41 o 
   8   3   7       11.22        8.34      7.37 o 
   9   3   7        0.18        3.17      7.45 o 
  10   3   7        2.22        4.13      8.47 o 
  11   3   7       34.23       43.45     15.13 o 
  12   3   7      173.88      126.62     31.66 o 
  13   3   7        0.02        2.99     22.70 o 
 -11   4   7      145.53      137.97     40.62 o 
 -10   4   7       36.39       43.00     28.07 o 
  -9   4   7       36.63       77.05     29.86 o 
  -8   4   7        4.01        2.99     18.52 o 
  -7   4   7      303.35      335.02     43.00 o 
  -6   4   7       49.19       30.36     10.96 o 
  -5   4   7      321.13      346.64     51.96 o 
  -4   4   7      159.55      173.63     31.66 o 
  -3   4   7      721.20      713.68     19.35 o 
  -2   4   7       12.46        9.61      4.63 o 
  -1   4   7     3699.23     3812.05     64.31 o 
   0   4   7        5.88       16.72      6.29 o 
   1   4   7      459.76      469.38     15.99 o 
   2   4   7       19.17       16.53      8.49 o 
   3   4   7     8523.80     8682.11     90.37 o 
   4   4   7       54.15       39.39      7.54 o 
   5   4   7     2126.37     2062.14     38.27 o 
   6   4   7      769.33      821.71     24.77 o 
   7   4   7     2210.86     2285.55     44.11 o 
   8   4   7      646.28      558.18     30.08 o 
   9   4   7     1491.54     1495.71     39.08 o 
  10   4   7       24.30       34.62     11.10 o 
  11   4   7       36.59       51.54     13.23 o 
  12   4   7       42.16       25.09     24.49 o 
  13   4   7       32.89        7.17     26.88 o 
 -10   5   7      116.29       88.40     34.05 o 
  -9   5   7      163.43      192.92     37.63 o 
  -8   5   7      374.02      321.88     48.38 o 
  -7   5   7       24.35       12.49     12.16 o 
  -6   5   7        8.66        6.79      9.76 o 
  -5   5   7      323.60      315.78     24.82 o 
  -4   5   7       82.46       69.03     12.59 o 
  -3   5   7        5.21        0.00      5.91 o 
  -2   5   7     1004.85      922.32     21.31 o 
  -1   5   7       40.21       44.07      6.73 o 
   0   5   7     4388.35     4299.16     82.01 o 
   1   5   7      770.33      913.73     22.51 o 
   2   5   7     4972.18     4983.24     61.32 o 
   3   5   7       63.40       58.18      8.47 o 
   4   5   7     2232.66     2195.28     39.01 o 
   5   5   7      228.17      248.07     16.14 o 
   6   5   7      389.46      404.42     22.21 o 
   7   5   7      794.74      746.40     25.40 o 
   8   5   7     2996.62     2830.15     52.48 o 
   9   5   7      471.37      504.35     30.76 o 
  10   5   7      465.97      443.95     26.82 o 
  11   5   7        0.23        2.91      9.70 o 
  12   5   7       91.95      126.09     23.21 o 
  13   5   7        0.02        0.00     23.89 o 
 -10   6   7      263.88      247.28     45.99 o 
  -9   6   7      189.44      191.73     40.02 o 
  -8   6   7      308.24      275.35     43.60 o 
  -7   6   7     1177.10     1141.78     45.89 o 
  -6   6   7      105.36      102.38     18.35 o 
  -5   6   7      153.00      191.76     28.97 o 
  -4   6   7        0.03        3.61      8.32 o 
  -3   6   7       70.02       47.86     11.47 o 
  -2   6   7      271.57      227.27     19.43 o 
  -1   6   7     3152.35     3191.57     44.45 o 
   0   6   7       10.02       15.42      5.03 o 
   1   6   7      384.54      348.03     15.29 o 
   2   6   7     1319.63     1406.62     29.71 o 
   3   6   7      206.27      265.22     16.00 o 
   4   6   7       90.66      119.68     11.59 o 
   5   6   7      635.88      518.51     20.21 o 
   6   6   7      118.16       90.82     11.59 o 
   7   6   7       75.73       97.90     12.83 o 
   8   6   7      697.13      674.14     26.50 o 
   9   6   7      282.17      281.06     21.79 o 
  10   6   7     1445.60     1323.20     57.78 o 
  11   6   7      165.34      172.09     41.21 o 
  12   6   7       42.01       42.29     18.62 o 
  13   6   7      209.85      177.99     28.87 o 
 -10   7   7      122.51       82.43     32.25 o 
  -9   7   7        0.22        0.00     23.89 o 
  -8   7   7      153.69      152.90     35.84 o 
  -7   7   7      170.79      148.66     23.01 o 
  -6   7   7      667.62      615.64     35.96 o 
  -5   7   7      376.72      335.44     28.03 o 
  -4   7   7     1201.90     1215.58     42.83 o 
  -3   7   7       37.39       44.96     11.90 o 
  -2   7   7     1634.39     1377.82     73.17 o 
  -1   7   7      624.23      633.83     33.40 o 
   0   7   7      452.41      431.11     16.95 o 
   1   7   7       35.91       20.60      5.88 o 
   2   7   7       10.59       22.13      8.44 o 
   3   7   7       98.90       99.94     10.68 o 
   4   7   7     2534.67     2428.99     43.68 o 
   5   7   7        2.98        4.66      5.43 o 
   6   7   7       20.21       12.88      7.26 o 
   7   7   7      425.41      393.51     22.69 o 
   8   7   7      118.19       98.96     14.03 o 
   9   7   7      261.33      245.88     20.71 o 
  10   7   7     1224.56     1204.51     38.57 o 
  11   7   7      186.09      125.70     34.64 o 
  12   7   7       94.71       68.94     30.16 o 
  13   7   7        5.05        1.21     16.68 o 
  -9   8   7      222.56      303.36     50.17 o 
  -8   8   7        0.48       11.07     14.06 o 
  -7   8   7      151.94      177.13     25.42 o 
  -6   8   7      109.08      127.22     29.86 o 
  -5   8   7     2238.60     2184.05    120.62 o 
  -4   8   7      787.19      811.88     59.73 o 
  -3   8   7     1398.39     1461.72     50.44 o 
  -2   8   7       20.06       16.91     10.75 o 
  -1   8   7      450.46      429.41     28.29 o 
   0   8   7       46.72       31.12      6.45 o 
   1   8   7      200.82      172.13     17.48 o 
   2   8   7       19.51       22.21      9.04 o 
   3   8   7      435.62      445.51     33.45 o 
   4   8   7     1345.94     1328.80     32.41 o 
   5   8   7      626.40      618.13     34.77 o 
   6   8   7      169.05      142.95     23.18 o 
   7   8   7        1.79        8.84      7.96 o 
   8   8   7       11.08        9.10      7.98 o 
   9   8   7      850.37      835.49     51.64 o 
  10   8   7        0.50        0.00     10.76 o 
  11   8   7      168.29      183.75     27.89 o 
  12   8   7       87.86      111.26     23.23 o 
  -9   9   7       17.23       19.71     28.07 o 
  -8   9   7      108.79      107.71     40.91 o 
  -7   9   7      133.44      159.50     25.53 o 
  -6   9   7       47.32       65.13     17.52 o 
  -5   9   7      342.36      402.31     39.12 o 
  -4   9   7      272.85      235.05     24.88 o 
  -3   9   7      336.16      301.17     37.30 o 
  -2   9   7       40.91       60.74     14.46 o 
  -1   9   7       30.91       25.09     10.14 o 
   0   9   7     1000.19     1007.17     36.74 o 
   1   9   7        0.02        4.07      5.84 o 
   2   9   7     1056.62     1002.34     27.75 o 
   3   9   7      262.82      260.24     18.81 o 
   4   9   7      810.57      722.66     29.28 o 
   5   9   7       26.52       36.16      9.00 o 
   6   9   7      466.38      442.87     24.36 o 
   7   9   7      259.42      246.02     20.96 o 
   8   9   7      392.61      381.15     34.81 o 
   9   9   7       46.62       47.94     16.57 o 
  10   9   7      227.03      269.20     29.48 o 
  11   9   7      163.88      166.34     26.60 o 
  12   9   7       52.14       38.10     19.21 o 
  -9  10   7      536.31      678.22     51.58 o 
  -8  10   7       68.53       99.33     24.50 o 
  -7  10   7      315.91      403.51     36.52 o 
  -6  10   7       43.01       35.57     18.52 o 
  -5  10   7      823.08      943.39     43.45 o 
  -4  10   7      203.96      184.40     32.85 o 
  -3  10   7       19.45       11.20     10.19 o 
  -2  10   7      294.51      285.68     26.09 o 
  -1  10   7     1238.31     1252.54     43.64 o 
   0  10   7      300.63      293.26     24.70 o 
   1  10   7      910.97      954.60     27.41 o 
   2  10   7        6.58        9.67      6.45 o 
   3  10   7     1059.80     1087.01     30.99 o 
   4  10   7      284.18      269.34     18.92 o 
   5  10   7      468.78      467.04     25.23 o 
   6  10   7      363.98      366.56     34.64 o 
   7  10   7       86.90       66.48     12.64 o 
   8  10   7       12.72        8.02      8.60 o 
   9  10   7      563.48      707.83     89.89 o 
  10  10   7      123.51       89.25     21.12 o 
  11  10   7      164.58      249.66     31.04 o 
  12  10   7       31.79       59.32     24.19 o 
  -8  11   7      382.84      364.28     86.28 o 
  -7  11   7      139.53       83.62     32.25 o 
  -6  11   7       10.89        9.15     13.20 o 
  -5  11   7       23.60       29.57     16.05 o 
  -4  11   7      757.06      873.20     47.45 o 
  -3  11   7       75.80       73.70     16.83 o 
  -2  11   7      401.99      374.40     29.98 o 
  -1  11   7      694.20      669.10     34.62 o 
   0  11   7      309.92      273.41     25.95 o 
   1  11   7      189.44      204.34     23.18 o 
   2  11   7     1526.65     1560.78     37.51 o 
   3  11   7      440.94      402.22     23.27 o 
   4  11   7     1529.25     1653.83     41.08 o 
   5  11   7       62.52      117.03     21.67 o 
   6  11   7       54.90       38.04     16.57 o 
   7  11   7        7.64        3.45      8.92 o 
   8  11   7      149.35      179.25     19.43 o 
   9  11   7       43.43       52.56     18.16 o 
  10  11   7      650.18      637.87     81.23 o 
  11  11   7        4.64        9.18     16.88 o 
  -7  12   7       34.65       52.56     30.46 o 
  -6  12   7       37.52       61.52     20.61 o 
  -5  12   7      313.59      383.68     41.51 o 
  -4  12   7      271.86      217.94     27.87 o 
  -3  12   7       52.49       31.25     14.46 o 
  -2  12   7      169.35      187.52     24.22 o 
  -1  12   7     1160.59     1161.24     46.43 o 
   0  12   7     1077.97     1088.12     43.71 o 
   1  12   7     1002.47      993.66     42.23 o 
   2  12   7      273.56      276.03     27.45 o 
   3  12   7      504.04      510.30     25.26 o 
   4  12   7       35.21       19.37     10.92 o 
   5  12   7       71.51       87.98     13.84 o 
   6  12   7      496.97      497.09     29.09 o 
   7  12   7      162.07      171.92     32.78 o 
   8  12   7       79.11      149.08     23.86 o 
   9  12   7      363.00      390.73     37.52 o 
  10  12   7        0.87        1.28     12.90 o 
  11  12   7       35.14       49.62     19.90 o 
  -7  13   7       36.44       27.40     33.45 o 
  -6  13   7      102.26      107.08     23.65 o 
  -5  13   7       40.70       35.10     17.65 o 
  -4  13   7       80.59       37.91     16.91 o 
  -3  13   7       17.84       17.09     14.14 o 
  -2  13   7       16.66        1.25     11.16 o 
  -1  13   7        3.72       13.50     17.32 o 
   0  13   7     1419.65     1397.30     51.74 o 
   1  13   7        6.78       28.76     13.60 o 
   2  13   7       84.11      103.58     18.57 o 
   3  13   7      127.48      148.15     17.74 o 
   4  13   7      292.15      310.31     23.34 o 
   5  13   7        2.19        0.55      9.64 o 
   6  13   7      397.21      398.74     26.85 o 
   7  13   7       55.48       29.89     12.94 o 
   8  13   7      822.17      846.63     45.81 o 
   9  13   7       45.13       32.07     16.21 o 
  10  13   7      241.90      249.33     32.73 o 
  -6  14   7        5.15       11.95     17.65 o 
  -5  14   7      678.39      623.87     55.85 o 
  -4  14   7      101.97      105.40     23.22 o 
  -3  14   7      303.13      336.23     34.01 o 
  -2  14   7      158.86      130.15     22.40 o 
  -1  14   7      320.89      318.02     42.68 o 
   0  14   7      225.04      179.22     25.25 o 
   1  14   7      347.87      323.48     31.04 o 
   2  14   7      718.14      761.30     39.90 o 
   3  14   7      181.00      180.93     24.49 o 
   4  14   7      234.71      195.10     20.06 o 
   5  14   7      188.72      191.22     19.87 o 
   6  14   7        0.74       15.71     10.81 o 
   7  14   7       53.23       32.32     15.38 o 
   8  14   7       50.75       68.38     19.61 o 
   9  14   7      176.64      226.83     30.87 o 
  10  14   7        0.67       15.99     18.52 o 
  -5  15   7        9.04        4.48     15.63 o 
  -4  15   7       93.40       47.47     36.43 o 
  -3  15   7       17.03       16.31     16.22 o 
  -2  15   7        9.94       33.60     25.38 o 
  -1  15   7       26.24       13.60     16.41 o 
   0  15   7        1.32        0.00     12.23 o 
   1  15   7      205.90      243.08     60.03 o 
   2  15   7       95.85      129.86     21.85 o 
   3  15   7        1.18       25.68     15.20 o 
   4  15   7      464.66      482.65     38.60 o 
   5  15   7       37.37       30.15     17.10 o 
   6  15   7      247.07      278.66     24.77 o 
   7  15   7       82.95      102.63     21.72 o 
   8  15   7      536.93      490.88     46.89 o 
   9  15   7      124.60      160.44     26.82 o 
  -4  16   7        2.76       11.98     16.77 o 
  -3  16   7       14.83        3.60     15.20 o 
  -2  16   7       68.78       41.52     20.01 o 
  -1  16   7      269.86      278.99     32.06 o 
   0  16   7       14.92       17.74     16.36 o 
   1  16   7      768.03      799.07     66.30 o 
   2  16   7       92.93      130.35     24.45 o 
   3  16   7       82.36      114.12     23.44 o 
   4  16   7       68.51       49.16     25.38 o 
   5  16   7       34.58       55.84     18.99 o 
   6  16   7        9.89        9.28     13.44 o 
   7  16   7       55.26       37.03     23.59 o 
   8  16   7        0.37       22.82     17.72 o 
  -2  17   7      253.27      303.54     35.02 o 
  -1  17   7       26.62       42.10     19.84 o 
   0  17   7      329.71      322.09     35.41 o 
   1  17   7       30.81       51.52     19.36 o 
   2  17   7      302.25      333.49     35.96 o 
   3  17   7       36.46       54.68     20.90 o 
   4  17   7      377.39      442.18     40.96 o 
   5  17   7       43.97       21.52     18.94 o 
   6  17   7      239.92      225.19     52.86 o 
   7  17   7       72.44       47.92     18.57 o 
   0  18   7        0.61        4.82     16.83 o 
   1  18   7      185.17      149.62     38.52 o 
   2  18   7       43.34       37.58     19.64 o 
   3  18   7       43.37       44.19     19.21 o 
   4  18   7      105.88      133.08     27.84 o 
  -2 -15   8        0.84        4.78     22.10 o 
  -1 -15   8        2.51        0.00     20.90 o 
   0 -15   8        8.46       29.27     27.48 o 
   1 -15   8      130.88      155.29     38.23 o 
   2 -15   8        0.12       10.75     23.29 o 
  -4 -14   8      360.32      357.71     60.33 o 
  -3 -14   8      107.76      148.13     39.42 o 
  -2 -14   8      142.04      234.73     46.59 o 
  -1 -14   8       28.23       30.46     26.88 o 
   0 -14   8       14.14       19.11     22.70 o 
   1 -14   8       54.60       84.81     30.46 o 
   2 -14   8      508.34      416.25     53.16 o 
   3 -14   8      109.03      109.30     34.64 o 
   4 -14   8      129.77      167.84     40.02 o 
   5 -14   8        6.49        0.00     20.90 o 
  -6 -13   8        0.59        0.00     23.29 o 
  -5 -13   8      357.13      357.71     56.14 o 
  -4 -13   8       24.81        4.78     20.90 o 
  -3 -13   8      217.63      204.87     43.00 o 
  -2 -13   8       14.67       19.11     25.09 o 
  -1 -13   8       21.82       31.06     24.49 o 
   0 -13   8       80.47       69.29     28.07 o 
   1 -13   8      237.73      232.34     42.41 o 
   2 -13   8       91.31       39.42     23.89 o 
   3 -13   8      413.26      413.23     36.94 o 
   4 -13   8      204.49      130.21     33.45 o 
   5 -13   8      386.77      339.20     52.56 o 
   6 -13   8       14.56        0.00     22.70 o 
  -7 -12   8        4.76        0.00     28.07 o 
  -6 -12   8      310.18      370.85     59.73 o 
  -5 -12   8       69.13       48.98     29.86 o 
  -4 -12   8      477.66      542.87     62.71 o 
  -3 -12   8       98.90      114.68     32.25 o 
  -2 -12   8      461.68      587.67     66.30 o 
  -1 -12   8       66.12       68.69     25.68 o 
   0 -12   8      653.30      763.27     69.28 o 
   1 -12   8        4.80        4.18     17.32 o 
   2 -12   8      130.73      118.92     21.07 o 
   3 -12   8       25.97       44.50     16.47 o 
   4 -12   8      125.65      177.14     25.76 o 
   5 -12   8        1.32        0.00     17.32 o 
   6 -12   8      155.86      106.91     33.45 o 
   7 -12   8        2.86        6.57     25.68 o 
  -7 -11   8      215.37      240.69     31.85 o 
  -6 -11   8       54.03       44.11     18.22 o 
  -5 -11   8      145.15      161.86     40.62 o 
  -4 -11   8       12.03        8.36     20.90 o 
  -3 -11   8      438.15      493.30     58.53 o 
  -2 -11   8       56.96       43.00     21.50 o 
  -1 -11   8      205.69       67.49     25.68 o 
   0 -11   8      206.37      202.48     36.43 o 
   1 -11   8      115.93      149.92     31.66 o 
   2 -11   8        0.35       14.15     12.33 o 
   3 -11   8        9.38        2.95     12.05 o 
   4 -11   8      120.13      109.08     20.95 o 
   5 -11   8      708.66      689.96     42.05 o 
   6 -11   8        2.03        0.00     20.31 o 
   7 -11   8      196.19      211.44     41.81 o 
   8 -11   8       18.01        8.96     25.68 o 
  -8 -10   8       20.66       37.92     18.62 o 
  -7 -10   8       72.25       52.98     20.06 o 
  -6 -10   8       53.05       49.28     27.77 o 
  -5 -10   8        7.63        6.64     12.65 o 
  -4 -10   8      421.27      484.94     59.13 o 
  -3 -10   8        2.85        0.00     17.92 o 
  -2 -10   8       23.42       47.19     23.89 o 
  -1 -10   8        6.49        4.18     15.53 o 
   0 -10   8      693.04      757.89     56.14 o 
   1 -10   8      728.61      751.61     35.96 o 
   2 -10   8       12.19       10.11     10.29 o 
   3 -10   8       45.03       47.61     14.14 o 
   4 -10   8       14.70        3.92     11.19 o 
   5 -10   8       20.17       22.64     14.34 o 
   6 -10   8      848.78      761.38     49.87 o 
   7 -10   8       23.15       40.62     26.28 o 
   8 -10   8      595.21      747.74     77.05 o 
   9 -10   8        2.84       69.29     31.06 o 
  -9  -9   8       70.69       67.91     21.49 o 
  -8  -9   8        3.55       17.13     16.50 o 
  -7  -9   8      144.46      171.96     25.97 o 
  -6  -9   8        6.03        1.66     11.31 o 
  -5  -9   8        2.46        7.80     11.90 o 
  -4  -9   8       35.66        4.80     10.90 o 
  -3  -9   8      388.84      362.49     45.99 o 
  -2  -9   8        9.94        0.00     10.75 o 
  -1  -9   8      442.92      597.82     59.73 o 
   0  -9   8        1.09        0.00     14.33 o 
   1  -9   8     1513.99     1575.25     48.92 o 
   2  -9   8      430.86      444.84     61.52 o 
   3  -9   8        9.16        2.86      9.47 o 
   4  -9   8       15.45       13.35     13.74 o 
   5  -9   8      171.57      172.51     25.09 o 
   6  -9   8        4.97       10.84     15.23 o 
   7  -9   8      964.28      817.03     63.31 o 
   8  -9   8       55.82       54.35     23.89 o 
   9  -9   8      262.13      279.53     48.38 o 
  10  -9   8       60.87       25.68     23.89 o 
  -9  -8   8        5.88        2.03     13.92 o 
  -8  -8   8      190.64      207.09     33.75 o 
  -7  -8   8      136.50       88.58     20.90 o 
  -6  -8   8      181.44      174.19     24.22 o 
  -5  -8   8        3.85        5.14     11.03 o 
  -4  -8   8      641.55      660.68     42.41 o 
  -3  -8   8        4.53       12.24     12.24 o 
  -2  -8   8       20.67       34.05     18.52 o 
  -1  -8   8       50.81       69.29     22.70 o 
   0  -8   8     1384.79     1419.14     90.16 o 
   1  -8   8       10.00       10.04      9.01 o 
   2  -8   8      254.92      313.20     26.78 o 
   3  -8   8      561.34      572.77     33.08 o 
   4  -8   8       26.81       43.26     13.30 o 
   5  -8   8        2.82        0.00      9.71 o 
   6  -8   8      129.30      158.09     31.95 o 
   7  -8   8        1.35       11.81     12.65 o 
   8  -8   8      371.73      357.71     50.77 o 
   9  -8   8       30.92       60.92     25.68 o 
  10  -8   8      140.34      235.93     47.19 o 
  -9  -7   8      265.77      317.43     36.02 o 
  -8  -7   8       37.48       21.95     25.38 o 
  -7  -7   8       55.56       91.64     28.67 o 
  -6  -7   8       38.74       46.08     30.76 o 
  -5  -7   8      528.49      502.82     35.60 o 
  -4  -7   8      268.80      256.57     25.09 o 
  -3  -7   8     2060.77     2007.38     67.19 o 
  -2  -7   8      224.24      272.97     22.50 o 
  -1  -7   8      863.72      854.65     53.16 o 
   0  -7   8      766.84      806.38     31.29 o 
   1  -7   8      969.07     1032.62     45.39 o 
   2  -7   8      335.11      266.33     51.34 o 
   3  -7   8      354.74      342.30     26.94 o 
   4  -7   8      649.77      679.78     52.56 o 
   5  -7   8     1236.27     1114.54     42.83 o 
   6  -7   8      198.05      185.84     21.91 o 
   7  -7   8     1233.75     1212.13     48.14 o 
   8  -7   8        3.11        0.26     10.47 o 
   9  -7   8       15.88        8.36     21.50 o 
  10  -7   8      233.69      175.60     40.02 o 
  11  -7   8        1.49       22.10     23.89 o 
 -10  -6   8      144.66      122.71     25.97 o 
  -9  -6   8       42.36       51.41     18.95 o 
  -8  -6   8      200.76      202.70     34.05 o 
  -7  -6   8       44.53       46.04     16.88 o 
  -6  -6   8      253.47      278.21     27.72 o 
  -5  -6   8      321.39      365.01     29.95 o 
  -4  -6   8      344.21      392.77     56.14 o 
  -3  -6   8     1290.15     1144.46     39.46 o 
  -2  -6   8      736.96      684.62     45.99 o 
  -1  -6   8        4.37        7.54      8.36 o 
   0  -6   8     1403.73     1374.79     39.60 o 
   1  -6   8       76.62       63.72     12.33 o 
   2  -6   8        4.20       10.48      8.32 o 
   3  -6   8       45.56       56.81     19.71 o 
   4  -6   8      469.29      486.00     32.02 o 
   5  -6   8        0.01        0.00      9.71 o 
   6  -6   8      472.64      472.39     33.15 o 
   7  -6   8       23.02       10.56     11.80 o 
   8  -6   8     1144.97     1121.41     48.98 o 
   9  -6   8       16.16       41.01     16.88 o 
  10  -6   8        1.94        0.00     20.90 o 
  11  -6   8       12.87        0.00     20.90 o 
 -10  -5   8       50.75       69.29     32.85 o 
  -9  -5   8      650.17      625.48     55.25 o 
  -8  -5   8      512.47      543.98     41.36 o 
  -7  -5   8      620.01      670.97     43.25 o 
  -6  -5   8      349.57      312.00     29.33 o 
  -5  -5   8      126.08      143.17     19.90 o 
  -4  -5   8        5.94       11.69     11.65 o 
  -3  -5   8       58.84       51.20     25.68 o 
  -2  -5   8      928.60      842.18     30.99 o 
  -1  -5   8     2333.88     2262.75     37.67 o 
   0  -5   8       66.21      117.27     11.21 o 
   1  -5   8      257.00      220.97     63.31 o 
   2  -5   8      149.32      164.78     33.15 o 
   3  -5   8       73.18       55.38     11.95 o 
   4  -5   8        0.02        2.69      7.60 o 
   5  -5   8      817.10      811.49     34.62 o 
   6  -5   8      502.07      559.60     33.40 o 
   7  -5   8       25.61       55.15     16.03 o 
   8  -5   8       25.33        7.28     12.88 o 
   9  -5   8      800.04      656.01     40.90 o 
  10  -5   8        1.16        0.00     21.50 o 
  11  -5   8      373.71      389.37     54.95 o 
  12  -5   8       16.34        0.00     20.90 o 
 -10  -4   8      173.63      208.45     43.00 o 
  -9  -4   8      132.00      142.75     37.03 o 
  -8  -4   8     1085.24     1140.84     70.48 o 
  -7  -4   8        1.19        4.40     11.19 o 
  -6  -4   8       19.16       26.21     12.45 o 
  -5  -4   8      770.98      827.65     67.19 o 
  -4  -4   8     1191.83     1283.26     42.37 o 
  -3  -4   8      539.21      514.94     25.66 o 
  -2  -4   8     2579.57     2441.10     53.57 o 
  -1  -4   8       15.27       19.35      5.27 o 
   0  -4   8     1665.82     1800.25     32.16 o 
   1  -4   8      170.92      158.34     20.43 o 
   2  -4   8     2006.01     1953.76     47.48 o 
   3  -4   8        2.45        3.76      6.54 o 
   4  -4   8     3443.52     3499.60     70.11 o 
   5  -4   8      194.63      192.46     31.66 o 
   6  -4   8      395.16      410.60     30.09 o 
   7  -4   8      308.87      271.70     25.95 o 
   8  -4   8        1.59       11.24     11.61 o 
   9  -4   8        0.51        8.40     12.59 o 
  10  -4   8      409.51      383.06     34.44 o 
  11  -4   8       20.91        2.39     21.50 o 
  12  -4   8      291.26      417.44     57.94 o 
 -10  -3   8       15.98       20.90     24.49 o 
  -9  -3   8      111.16      137.97     34.64 o 
  -8  -3   8      430.36      488.62     38.43 o 
  -7  -3   8        1.91       15.91     19.71 o 
  -6  -3   8       78.57       82.77     15.83 o 
  -5  -3   8      564.34      563.65     32.72 o 
  -4  -3   8     1441.33     1477.67    118.83 o 
  -3  -3   8      229.39      243.42     25.09 o 
  -2  -3   8     1039.25     1119.57     24.51 o 
  -1  -3   8     1718.78     1718.19     48.29 o 
   0  -3   8        8.94       12.85      4.86 o 
   1  -3   8     2039.01     1915.83     31.70 o 
   2  -3   8       59.27       76.23      7.41 o 
   3  -3   8     1454.96     1487.87     41.79 o 
   4  -3   8        0.23        1.27      6.72 o 
   5  -3   8     1285.94     1303.75     58.53 o 
   6  -3   8      244.36      185.71     19.41 o 
   7  -3   8      102.38       84.82     27.18 o 
   8  -3   8       80.26       57.89     14.57 o 
   9  -3   8       85.92       81.36     17.92 o 
  10  -3   8      298.57      325.33     32.26 o 
  11  -3   8      389.01      455.37     43.00 o 
  12  -3   8        0.38        0.00     20.31 o 
 -10  -2   8      199.43      198.90     42.41 o 
  -9  -2   8      188.35      132.00     35.84 o 
  -8  -2   8       83.26      105.12     29.86 o 
  -7  -2   8      602.87      626.04     36.01 o 
  -6  -2   8        4.20        6.43      9.92 o 
  -5  -2   8      676.10      636.73     30.94 o 
  -4  -2   8      981.99      969.74     35.47 o 
  -3  -2   8      167.07      204.29     18.79 o 
  -2  -2   8      401.28      340.58     29.19 o 
  -1  -2   8      904.15      900.81     22.04 o 
   0  -2   8     1882.02     1813.97     34.26 o 
   1  -2   8       33.36       54.64      8.94 o 
   2  -2   8      297.72      247.44     11.09 o 
   3  -2   8      566.55      578.08     15.77 o 
   4  -2   8      911.60      882.91     99.12 o 
   5  -2   8      204.98      250.97     22.38 o 
   6  -2   8      339.32      289.38     25.35 o 
   7  -2   8     1087.41      928.58     38.00 o 
   8  -2   8       88.52       93.60     18.71 o 
   9  -2   8      514.67      477.62     76.15 o 
  10  -2   8      917.56      928.74    130.18 o 
  11  -2   8        0.09       21.04     17.62 o 
  12  -2   8      119.36      123.64     36.43 o 
 -10  -1   8        9.51       17.32     21.50 o 
  -9  -1   8      582.48      578.71     65.10 o 
  -8  -1   8      249.45      221.59     37.63 o 
  -7  -1   8      257.31      323.07     44.20 o 
  -6  -1   8      346.35      325.53     59.40 o 
  -5  -1   8       77.03       82.75     13.92 o 
  -4  -1   8       41.72       50.14     11.62 o 
  -3  -1   8     2423.84     2531.39     39.81 o 
  -2  -1   8      590.23      597.38     18.00 o 
  -1  -1   8     4393.95     4404.40     61.47 o 
   0  -1   8        5.40        4.21      4.50 o 
   1  -1   8       28.71       58.90     10.29 o 
   2  -1   8      194.24      212.63     17.46 o 
   3  -1   8       33.92       20.30      5.05 o 
   4  -1   8      404.58      383.96     14.93 o 
   5  -1   8      133.14      125.95     15.90 o 
   6  -1   8       71.14       64.62     12.59 o 
   7  -1   8      875.44      846.02     40.32 o 
   8  -1   8       18.69        7.07      9.83 o 
   9  -1   8     1104.25     1255.15     47.67 o 
  10  -1   8       72.15       97.36     20.27 o 
  11  -1   8      838.34      882.30     53.43 o 
  12  -1   8        2.35       33.78     15.78 o 
  13  -1   8       12.20        0.00     20.90 o 
 -10   0   8      255.98      255.04     48.38 o 
  -9   0   8       11.71       48.98     27.48 o 
  -8   0   8     1096.12     1023.63     66.30 o 
  -7   0   8       91.98       81.23     25.09 o 
  -6   0   8      111.59      114.61     23.59 o 
  -5   0   8      645.69      678.19     35.84 o 
  -4   0   8     1333.34     1369.42     40.56 o 
  -3   0   8      491.28      541.38     23.16 o 
  -2   0   8     2495.89     2412.89     38.64 o 
  -1   0   8      288.95      325.33     18.98 o 
   0   0   8        7.20       15.56      5.31 o 
   1   0   8     1634.89     1688.53     30.26 o 
   2   0   8        3.64        7.19      4.54 o 
   3   0   8      173.16      188.34     18.63 o 
   4   0   8      552.21      485.51     23.08 o 
   5   0   8        2.14        0.00      4.29 o 
   6   0   8      487.12      454.68     58.53 o 
   7   0   8        2.24        1.60      7.89 o 
   8   0   8      870.80      808.93     36.09 o 
   9   0   8      192.52      166.78     22.70 o 
  10   0   8      776.13      818.97     63.01 o 
  11   0   8       91.69       87.64     20.32 o 
  12   0   8      184.42      200.78     40.32 o 
  13   0   8        7.42       10.03     17.52 o 
 -10   1   8      258.71      300.37     50.17 o 
  -9   1   8      827.20      991.37     71.67 o 
  -8   1   8        7.75       33.45     22.70 o 
  -7   1   8      124.15      111.09     26.88 o 
  -6   1   8      993.78     1028.40     60.33 o 
  -5   1   8     2382.19     2328.58     54.51 o 
  -4   1   8      174.89      167.87     14.65 o 
  -3   1   8      776.28      735.82     21.10 o 
  -2   1   8       14.35       22.68      5.20 o 
  -1   1   8      395.89      407.62     15.46 o 
   0   1   8      109.26      111.54     10.11 o 
   1   1   8     2348.57     2349.16     37.02 o 
   2   1   8      443.39      462.71     15.80 o 
   3   1   8      180.31      159.43     11.41 o 
   4   1   8      445.51      492.04     16.73 o 
   5   1   8     1378.88     1324.61     35.49 o 
   6   1   8       14.51       10.29      5.88 o 
   7   1   8       65.24       71.03     10.43 o 
   8   1   8      274.47      288.59     26.33 o 
   9   1   8       42.15       89.26     21.50 o 
  10   1   8       29.52       21.80     13.09 o 
  11   1   8      346.17      341.79     47.45 o 
  12   1   8      107.95       71.51     25.98 o 
  13   1   8       27.30       39.77     20.01 o 
 -10   2   8      628.87      636.65     71.08 o 
  -9   2   8       75.02       72.87     29.86 o 
  -8   2   8      573.76      606.18     60.33 o 
  -7   2   8       13.10       23.29     16.72 o 
  -6   2   8      267.35      315.31     42.41 o 
  -5   2   8       25.35       37.03     17.92 o 
  -4   2   8      208.93      180.16     13.19 o 
  -3   2   8      530.15      550.30     30.61 o 
  -2   2   8      361.06      313.45     14.52 o 
  -1   2   8     2093.53     2203.69     36.69 o 
   0   2   8      819.88      689.74     19.53 o 
   1   2   8     2984.68     3029.95     43.61 o 
   2   2   8      221.87      208.49     13.00 o 
   3   2   8      113.83      138.69     12.92 o 
   4   2   8     3033.84     2915.77     55.36 o 
   5   2   8        8.11       29.28      7.23 o 
   6   2   8     2135.00     2251.04     47.78 o 
   7   2   8      946.06      934.67     26.97 o 
   8   2   8      229.79      204.10     33.41 o 
   9   2   8       54.39       69.75     34.94 o 
  10   2   8      366.23      395.77     54.05 o 
  11   2   8        0.48        3.78     12.91 o 
  12   2   8      216.98      178.11     65.40 o 
  13   2   8       10.48       14.90     16.68 o 
 -10   3   8        0.22        9.56     22.10 o 
  -9   3   8      414.74      475.98     57.94 o 
  -8   3   8       11.16       10.75     22.70 o 
  -7   3   8      111.32      120.65     31.06 o 
  -6   3   8        0.32        0.00     12.54 o 
  -5   3   8      177.68      162.53     17.93 o 
  -4   3   8      100.74       57.92     11.47 o 
  -3   3   8      588.30      590.49     20.51 o 
  -2   3   8      500.63      562.45     27.42 o 
  -1   3   8     1125.69     1163.02     34.55 o 
   0   3   8      127.42      132.36     10.66 o 
   1   3   8     3199.87     3058.31     44.67 o 
   2   3   8      667.59      683.64     20.22 o 
   3   3   8      143.32      114.16     10.27 o 
   4   3   8       79.35       74.27      9.20 o 
   5   3   8      261.73      299.23     17.57 o 
   6   3   8      792.91      841.30     25.30 o 
   7   3   8     2088.48     2049.59     60.07 o 
   8   3   8     2437.79     2360.01     59.36 o 
   9   3   8      701.91      675.02     27.00 o 
  10   3   8       92.35       93.68     24.79 o 
  11   3   8      190.51      217.91     27.22 o 
  12   3   8       27.02        9.69     15.31 o 
  13   3   8      138.40       84.81     35.24 o 
 -10   4   8      116.96      158.28     40.62 o 
  -9   4   8       12.04        0.00     20.31 o 
  -8   4   8       11.65       19.11     21.50 o 
  -7   4   8      150.77      124.24     31.66 o 
  -6   4   8      615.59      670.69     51.37 o 
  -5   4   8      280.30      249.94     22.10 o 
  -4   4   8      654.31      579.31     35.84 o 
  -3   4   8     1583.30     1537.26     41.83 o 
  -2   4   8      767.79      604.02     22.72 o 
  -1   4   8       91.19       93.31     12.65 o 
   0   4   8     1332.63     1191.33     30.02 o 
   1   4   8      751.34      775.75     53.34 o 
   2   4   8     4028.28     3789.94     52.20 o 
   3   4   8      332.27      325.69     17.35 o 
   4   4   8      515.81      522.61     26.28 o 
   5   4   8      296.08      292.82     22.26 o 
   6   4   8      854.17      833.82     28.16 o 
   7   4   8      534.41      502.85     21.51 o 
   8   4   8      638.70      567.83     36.35 o 
   9   4   8       11.48        7.16      8.33 o 
  10   4   8        2.17        2.98      9.49 o 
  11   4   8      150.80      158.85     24.06 o 
  12   4   8        2.21        0.63     13.26 o 
  13   4   8       46.73       31.06     28.67 o 
 -10   5   8       29.67       11.95     29.86 o 
  -9   5   8      133.53      155.89     35.84 o 
  -8   5   8        1.94        0.00     16.13 o 
  -7   5   8       25.18       43.00     24.49 o 
  -6   5   8      292.47      301.36     41.18 o 
  -5   5   8      310.15      363.01     28.32 o 
  -4   5   8      138.17      120.36     16.75 o 
  -3   5   8     1280.93     1242.38     39.28 o 
  -2   5   8      104.56       85.28      9.32 o 
  -1   5   8     2744.96     2727.17     51.03 o 
   0   5   8      121.19      105.84      9.75 o 
   1   5   8     3292.95     3101.90     46.55 o 
   2   5   8      249.27      224.08     14.42 o 
   3   5   8       45.84       43.81      7.75 o 
   4   5   8      168.66      189.76     14.53 o 
   5   5   8     2465.21     2349.17     43.03 o 
   6   5   8      180.83      196.98     15.81 o 
   7   5   8      130.24      126.56     14.09 o 
   8   5   8      203.59      180.01     17.02 o 
   9   5   8     2027.81     1978.60     46.35 o 
  10   5   8      253.24      217.32     19.89 o 
  11   5   8      130.08      205.03     20.91 o 
  12   5   8      131.50       87.20     31.66 o 
  13   5   8       55.61      112.29     38.23 o 
 -10   6   8       21.20       48.38     28.07 o 
  -9   6   8       31.40       34.64     24.49 o 
  -8   6   8      371.90      549.44     62.12 o 
  -7   6   8       76.56       48.38     23.29 o 
  -6   6   8      819.38      821.21     93.74 o 
  -5   6   8      933.96      871.45     41.48 o 
  -4   6   8       23.84       16.97      9.92 o 
  -3   6   8        0.18        2.04      8.23 o 
  -2   6   8     1097.78     1188.25     38.22 o 
  -1   6   8     3246.97     3252.75     58.34 o 
   0   6   8      819.69      805.51     24.53 o 
   1   6   8     1522.09     1579.60     46.73 o 
   2   6   8     1571.90     1655.94     71.34 o 
   3   6   8        1.66        6.25      5.56 o 
   4   6   8     1759.21     1687.66     35.95 o 
   5   6   8      180.93      227.45     16.55 o 
   6   6   8     1091.72     1050.92     46.70 o 
   7   6   8        2.84        3.90      6.69 o 
   8   6   8        7.76        5.68      8.30 o 
   9   6   8      180.06      170.07     17.81 o 
  10   6   8     1307.51     1203.95     38.82 o 
  11   6   8      831.22      774.09     34.42 o 
  12   6   8       13.47       14.42     15.61 o 
  13   6   8       78.86       53.16     33.45 o 
  -9   7   8      149.96      240.71     48.98 o 
  -8   7   8      217.90      135.58     35.24 o 
  -7   7   8      426.08      480.25     39.12 o 
  -6   7   8      140.42       97.82     19.21 o 
  -5   7   8     1782.30     1816.77     55.15 o 
  -4   7   8       74.40       73.55     14.64 o 
  -3   7   8      472.86      489.43     31.88 o 
  -2   7   8       10.44        9.09      7.99 o 
  -1   7   8       91.57       72.78     12.91 o 
   0   7   8      972.40     1042.44     30.10 o 
   1   7   8      410.03      398.77     19.81 o 
   2   7   8      771.73      805.34     33.75 o 
   3   7   8      630.16      566.61     20.75 o 
   4   7   8        5.50        5.08      5.88 o 
   5   7   8       37.60       32.92      8.33 o 
   6   7   8        2.16        0.67      6.30 o 
   7   7   8      242.03      263.88     24.09 o 
   8   7   8       76.88       67.27     11.47 o 
   9   7   8       14.66       16.78      9.98 o 
  10   7   8      240.67      229.38     21.83 o 
  11   7   8     1013.14     1070.35     41.02 o 
  12   7   8      112.65       68.72     24.49 o 
  13   7   8      220.57      238.39     31.78 o 
  -9   8   8        0.02        0.00     25.68 o 
  -8   8   8       51.33       16.13     23.89 o 
  -7   8   8        6.27       38.20     17.62 o 
  -6   8   8      538.72      666.51     51.96 o 
  -5   8   8      205.88      253.21     31.95 o 
  -4   8   8     1276.68     1200.98     45.39 o 
  -3   8   8        3.87        4.83     10.19 o 
  -2   8   8      284.09      300.02     25.53 o 
  -1   8   8        5.52        1.16      7.80 o 
   0   8   8     2691.89     2552.19     43.41 o 
   1   8   8      207.77      221.04     22.52 o 
   2   8   8       62.78       57.65      9.50 o 
   3   8   8      168.81      180.29     15.16 o 
   4   8   8     1294.16     1199.49     31.93 o 
   5   8   8        1.57        0.00      6.28 o 
   6   8   8      286.11      297.60     20.75 o 
   7   8   8       88.95       91.34     19.02 o 
   8   8   8        4.77        1.61      7.46 o 
   9   8   8        0.75        3.67      8.33 o 
  10   8   8      273.05      272.43     23.40 o 
  11   8   8        2.08       24.79     16.05 o 
  12   8   8      471.73      443.87     40.48 o 
  -9   9   8      195.24      302.17     53.76 o 
  -8   9   8        0.11        0.00     15.80 o 
  -7   9   8       92.46      130.89     24.49 o 
  -6   9   8      298.60      316.82     31.46 o 
  -5   9   8     1731.59     1695.66     56.38 o 
  -4   9   8      262.22      268.52     31.03 o 
  -3   9   8      978.39     1093.10     43.07 o 
  -2   9   8      115.68      111.85     18.16 o 
  -1   9   8      249.44      253.82     65.97 o 
   0   9   8       47.37       42.12     11.99 o 
   1   9   8     3205.45     3158.53     74.41 o 
   2   9   8       81.30       71.18     10.24 o 
   3   9   8      194.40      201.34     16.02 o 
   4   9   8      530.45      650.09     56.14 o 
   5   9   8      166.07      152.10     27.54 o 
   6   9   8        5.55       19.72      8.52 o 
   7   9   8       14.59       10.67      8.73 o 
   8   9   8      112.69       91.81     14.67 o 
   9   9   8      703.01      774.33     50.61 o 
  10   9   8        1.68        0.73     10.04 o 
  11   9   8      262.29      274.40     32.51 o 
  12   9   8       18.26       24.04     18.62 o 
  -8  10   8      345.03      442.27     41.98 o 
  -7  10   8       11.46       11.64     16.46 o 
  -6  10   8      733.16      749.02     48.43 o 
  -5  10   8       65.85       56.14     17.32 o 
  -4  10   8       83.84      120.10     21.07 o 
  -3  10   8       89.22      108.02     26.28 o 
  -2  10   8       15.96       19.93     11.62 o 
  -1  10   8       27.09       37.47     40.32 o 
   0  10   8      381.61      342.04     27.24 o 
   1  10   8      170.44      145.64     18.53 o 
   2  10   8     2152.62     2220.62     44.58 o 
   3  10   8      549.96      599.74     23.98 o 
   4  10   8      614.78      618.70     24.93 o 
   5  10   8       61.34       83.59     15.50 o 
   6  10   8       12.62       11.70      9.22 o 
   7  10   8      313.50      296.55     24.69 o 
   8  10   8      927.41     1000.60     35.60 o 
   9  10   8        9.49        3.41      9.17 o 
  10  10   8      191.70      203.80     33.45 o 
  11  10   8        1.82       26.24     17.01 o 
  12  10   8       71.13       98.15     26.14 o 
  -8  11   8        8.89       17.35     20.48 o 
  -7  11   8      161.32      186.12     31.06 o 
  -6  11   8       27.52       27.80     22.40 o 
  -5  11   8      940.85      959.56     76.42 o 
  -4  11   8        3.68       26.32     13.92 o 
  -3  11   8       69.58      118.11     36.43 o 
  -2  11   8      112.03      107.21     18.79 o 
  -1  11   8        2.97        1.52     11.31 o 
   0  11   8     1182.98     1226.60     49.28 o 
   1  11   8       13.71       18.26     11.99 o 
   2  11   8      218.75      216.52     21.47 o 
   3  11   8      857.60      916.11     30.29 o 
   4  11   8       83.02      101.03     14.25 o 
   5  11   8      351.82      391.94     25.02 o 
   6  11   8       19.87       23.27     12.38 o 
   7  11   8       55.36       60.51     17.50 o 
   8  11   8        5.18        6.79      9.49 o 
   9  11   8      247.47      274.77     36.31 o 
  10  11   8        0.00        3.77     15.38 o 
  11  11   8      101.21      118.71     56.44 o 
  -7  12   8       14.29        0.00     25.09 o 
  -6  12   8        1.37        3.10     16.06 o 
  -5  12   8        0.03        1.19     13.94 o 
  -4  12   8       58.48       41.91     18.22 o 
  -3  12   8        8.07       14.22     13.20 o 
  -2  12   8      114.66       99.46     19.90 o 
  -1  12   8      374.77      463.73     88.70 o 
   0  12   8      903.16      988.72     42.63 o 
   1  12   8     1213.85     1141.10     45.39 o 
   2  12   8      327.81      377.51     30.44 o 
   3  12   8      113.44      130.70     15.42 o 
   4  12   8     2881.73     2864.72     98.64 o 
   5  12   8        2.82       11.74      9.62 o 
   6  12   8      643.63      625.81     31.13 o 
   7  12   8        5.73       10.56     10.22 o 
   8  12   8       96.75      106.08     16.60 o 
   9  12   8        9.08       11.84     14.78 o 
  10  12   8      192.31      217.39     46.29 o 
  11  12   8        4.21       20.23     22.40 o 
  -6  13   8       54.89       82.14     21.53 o 
  -5  13   8       49.61       45.34     22.40 o 
  -4  13   8        1.86        0.00     12.77 o 
  -3  13   8      277.36      396.38     36.74 o 
  -2  13   8       33.34       37.24     15.38 o 
  -1  13   8       57.71       72.51     27.48 o 
   0  13   8       15.10        1.15     10.96 o 
   1  13   8     1000.26     1003.64     57.94 o 
   2  13   8     1941.33     1942.31    116.47 o 
   3  13   8     1186.98     1193.29     47.90 o 
   4  13   8       47.11       40.73     21.51 o 
   5  13   8      444.41      425.38     29.32 o 
   6  13   8       91.50       81.05     15.17 o 
   7  13   8      319.44      314.29     25.16 o 
   8  13   8       46.91       49.60     14.64 o 
   9  13   8      353.30      351.61     37.80 o 
  10  13   8        1.79        0.00     14.99 o 
  -6  14   8      347.56      456.40     43.07 o 
  -5  14   8        6.32        5.40     17.18 o 
  -4  14   8      169.39      150.00     26.61 o 
  -3  14   8      147.38      181.24     51.37 o 
  -2  14   8      250.55      302.23     32.91 o 
  -1  14   8       37.87       20.25     14.64 o 
   0  14   8      980.92     1076.75     48.90 o 
   1  14   8      148.56      159.76     26.28 o 
   2  14   8      771.28      846.56     42.83 o 
   3  14   8        4.92       12.35     14.33 o 
   4  14   8      253.66      262.40     22.69 o 
   5  14   8      217.31      220.96     31.12 o 
   6  14   8       20.54        9.80     11.29 o 
   7  14   8      118.95       70.08     20.46 o 
   8  14   8      215.71      229.10     29.24 o 
   9  14   8       10.53       31.93     18.57 o 
  10  14   8       60.79       45.43     21.53 o 
  -5  15   8      208.45      237.03     32.91 o 
  -4  15   8       51.94       23.89     18.15 o 
  -3  15   8      489.59      583.69     66.30 o 
  -2  15   8        0.02        0.00     14.88 o 
  -1  15   8      163.61      167.08     26.18 o 
   0  15   8        0.91        9.80     13.68 o 
   1  15   8      311.10      322.86     45.66 o 
   2  15   8      317.91      250.39     29.95 o 
   3  15   8        2.79        0.00     12.34 o 
   4  15   8       39.67       15.81     15.38 o 
   5  15   8       23.14       12.92     11.67 o 
   6  15   8      157.04      156.03     20.43 o 
   7  15   8      109.73       76.30     21.91 o 
   8  15   8        2.45        1.21     15.83 o 
   9  15   8      125.51      168.17     37.03 o 
  -3  16   8       62.05       58.04     20.64 o 
  -2  16   8      187.78      192.70     35.54 o 
  -1  16   8       12.15       18.87     22.10 o 
   0  16   8       88.47      142.56     25.53 o 
   1  16   8       90.19       80.56     21.72 o 
   2  16   8       49.03       74.12     21.91 o 
   3  16   8        2.48        2.07     13.77 o 
   4  16   8       14.39       15.20     15.41 o 
   5  16   8        4.16       11.32     16.41 o 
   6  16   8       11.54       22.54     14.03 o 
   7  16   8       11.14       35.79     17.93 o 
   8  16   8      156.15      193.87     29.95 o 
  -2  17   8      137.99      119.95     25.67 o 
  -1  17   8       11.82       11.22     18.15 o 
   0  17   8       44.35       46.19     36.14 o 
   1  17   8      337.26      252.52     33.15 o 
   2  17   8        5.13        2.50     13.59 o 
   3  17   8      208.31      175.59     27.66 o 
   4  17   8       19.84       12.74     15.41 o 
   5  17   8       50.88       60.37     21.07 o 
   6  17   8        6.58        0.00     25.68 o 
   1  18   8       15.16       25.14     18.95 o 
   2  18   8      279.87      315.14     46.26 o 
   3  18   8        0.10        3.67     18.15 o 
   4  18   8      146.05      164.35     28.51 o 
  -3 -14   9      299.80      298.58     50.77 o 
  -2 -14   9       29.85       20.31     26.88 o 
  -1 -14   9       30.15        6.57     23.29 o 
   0 -14   9        8.11       13.14     22.70 o 
   1 -14   9      317.97      290.28     47.19 o 
   2 -14   9       28.32       50.77     29.27 o 
   3 -14   9       41.58       88.40     30.46 o 
   4 -14   9       11.74        0.00     23.89 o 
  -5 -13   9        0.02        0.00     23.89 o 
  -4 -13   9      185.26      252.65     48.38 o 
  -3 -13   9       12.03        0.00     19.11 o 
  -2 -13   9      158.00      225.77     46.59 o 
  -1 -13   9       13.65       17.32     24.49 o 
   0 -13   9      103.62      108.71     34.64 o 
   1 -13   9        1.52        8.36     21.50 o 
   2 -13   9      198.86      204.87     41.21 o 
   3 -13   9        0.22       20.90     20.90 o 
   4 -13   9       58.67       57.17     19.61 o 
   5 -13   9        0.82        0.00     24.49 o 
  -6 -12   9        0.02       15.53     27.48 o 
  -5 -12   9      313.29      413.86     62.12 o 
  -4 -12   9        6.76        0.00     20.31 o 
  -3 -12   9      226.69      274.75     47.19 o 
  -2 -12   9      104.20      140.36     36.43 o 
  -1 -12   9      317.95      395.34     54.35 o 
   0 -12   9       68.67       50.17     28.67 o 
   1 -12   9      114.45      108.11     31.66 o 
   2 -12   9        1.95        0.00     15.53 o 
   3 -12   9      208.39      279.62     31.92 o 
   4 -12   9       25.27       51.93     17.93 o 
   5 -12   9      119.19      162.30     26.39 o 
   6 -12   9       21.15       44.20     27.48 o 
   7 -12   9      335.45      432.97     59.73 o 
  -7 -11   9        0.65        0.00     24.49 o 
  -6 -11   9        9.52        0.00     23.89 o 
  -5 -11   9      105.17      108.71     37.03 o 
  -4 -11   9      227.01      231.15     47.19 o 
  -3 -11   9        4.76       19.71     23.29 o 
  -2 -11   9      163.19      209.65     41.21 o 
  -1 -11   9       90.20       77.05     26.88 o 
   0 -11   9      408.43      496.88     58.53 o 
   1 -11   9      444.23      444.32     53.16 o 
   2 -11   9       10.85       49.57     23.89 o 
   3 -11   9       34.55       39.90     15.41 o 
   4 -11   9      191.46      203.49     53.76 o 
   5 -11   9        4.65        0.00     11.83 o 
   6 -11   9      326.75      272.36     45.99 o 
   7 -11   9        1.02       19.71     24.49 o 
   8 -11   9       87.69       36.43     28.67 o 
  -7 -10   9      196.80      209.68     29.55 o 
  -6 -10   9       22.96       54.35     27.48 o 
  -5 -10   9       57.98       32.25     22.70 o 
  -4 -10   9        2.04        5.38     23.29 o 
  -3 -10   9      223.61      271.17     45.39 o 
  -2 -10   9        5.72       11.95     17.92 o 
  -1 -10   9      987.27     1053.49     69.28 o 
   0 -10   9      492.32      523.76     57.34 o 
   1 -10   9      312.20      268.18     41.81 o 
   2 -10   9      137.80      158.69     21.50 o 
   3 -10   9        1.40        7.36     11.90 o 
   4 -10   9       70.53       98.57     18.62 o 
   5 -10   9      402.91      426.03     37.03 o 
   6 -10   9        5.44        0.00     12.23 o 
   7 -10   9      401.70      458.06     60.33 o 
   8 -10   9        0.01       23.89     25.68 o 
   9 -10   9      132.08      117.67     39.42 o 
  -8  -9   9      154.29      141.17     26.68 o 
  -7  -9   9       16.37       21.92     16.45 o 
  -6  -9   9        2.25        0.00     12.65 o 
  -5  -9   9       49.64       75.20     18.34 o 
  -4  -9   9      220.19      293.86     48.38 o 
  -3  -9   9       12.95        4.18     17.92 o 
  -2  -9   9        1.87       21.50     17.92 o 
  -1  -9   9       15.30        1.19     17.32 o 
   0  -9   9      933.25      988.39     64.51 o 
   1  -9   9        5.28       20.31     17.32 o 
   2  -9   9      825.67      822.23     38.01 o 
   3  -9   9       53.52       75.32     17.34 o 
   4  -9   9       60.37       90.81     18.34 o 
   5  -9   9      205.74      200.45     25.91 o 
   6  -9   9      667.78      667.89     40.71 o 
   7  -9   9        6.90       22.70     20.31 o 
   8  -9   9      591.07      625.89     68.69 o 
   9  -9   9        8.03        0.00     20.90 o 
  -8  -8   9       27.17       29.95     17.07 o 
  -7  -8   9      288.22      317.05     34.56 o 
  -6  -8   9        3.14        0.00     11.38 o 
  -5  -8   9      461.60      462.31     36.48 o 
  -4  -8   9        1.41       11.26     11.19 o 
  -3  -8   9       46.55       28.07     19.71 o 
  -2  -8   9      141.97      169.63     34.05 o 
  -1  -8   9      135.08      124.83     28.07 o 
   0  -8   9       36.02       39.42     20.31 o 
   1  -8   9      696.49      812.37     55.55 o 
   2  -8   9      403.81      438.96     31.89 o 
   3  -8   9      487.93      518.24     35.83 o 
   4  -8   9      192.24      234.10     25.11 o 
   5  -8   9        1.64        4.48     10.98 o 
   6  -8   9      142.76      137.03     21.12 o 
   7  -8   9      551.53      536.09     44.50 o 
   8  -8   9        1.04        0.60     14.78 o 
   9  -8   9      425.83      438.94     58.53 o 
  10  -8   9       82.94      120.05     35.24 o 
  -9  -7   9        0.66        2.99     16.05 o 
  -8  -7   9      340.93      327.38     35.60 o 
  -7  -7   9       43.11        0.78     13.77 o 
  -6  -7   9       34.50      102.65     21.30 o 
  -5  -7   9      430.87      396.14     41.21 o 
  -4  -7   9      172.04      120.31     32.25 o 
  -3  -7   9      149.52      130.94     19.71 o 
  -2  -7   9      249.57      246.08     37.63 o 
  -1  -7   9      103.48      114.08     26.28 o 
   0  -7   9      599.30      613.95     56.74 o 
   1  -7   9       24.85       14.36      8.84 o 
   2  -7   9       70.87       87.45     16.13 o 
   3  -7   9      456.53      425.24     31.04 o 
   4  -7   9      168.52      170.18     21.75 o 
   5  -7   9       10.83        0.56      9.86 o 
   6  -7   9       77.47       87.21     17.72 o 
   7  -7   9       83.61      102.38     20.49 o 
   8  -7   9      160.22      152.13     40.62 o 
   9  -7   9       53.35       60.33     30.46 o 
  10  -7   9      164.98       54.95     30.46 o 
  -9  -6   9      181.61      169.71     28.97 o 
  -8  -6   9       28.93       15.97     18.22 o 
  -7  -6   9       38.53       33.61     15.20 o 
  -6  -6   9       35.92       31.92     15.19 o 
  -5  -6   9       48.69       51.53     15.20 o 
  -4  -6   9       98.42      101.70     17.50 o 
  -3  -6   9     1353.65     1370.10     44.76 o 
  -2  -6   9     1011.63      841.57     33.27 o 
  -1  -6   9     1704.34     1770.77     76.45 o 
   0  -6   9       55.65       47.01     11.16 o 
   1  -6   9      274.04      225.54     21.24 o 
   2  -6   9        3.75        0.00      8.23 o 
   3  -6   9      834.96      764.57     58.24 o 
   4  -6   9      903.15      890.18     37.52 o 
   5  -6   9     1301.74     1330.82     72.87 o 
   6  -6   9       17.74       32.55     13.01 o 
   7  -6   9     1061.29     1029.57     45.98 o 
   8  -6   9       44.57       36.57     14.93 o 
   9  -6   9      738.80      668.25     45.61 o 
  10  -6   9        6.56       26.28     23.29 o 
  11  -6   9       30.40       35.84     28.67 o 
  -9  -5   9       59.05       53.76     28.67 o 
  -8  -5   9       64.10      103.35     24.19 o 
  -7  -5   9       37.78       43.42     16.26 o 
  -6  -5   9      219.91      274.85     28.51 o 
  -5  -5   9      262.86      218.73     25.30 o 
  -4  -5   9       57.81       83.46     15.80 o 
  -3  -5   9      227.61      310.45     25.77 o 
  -2  -5   9      742.71      718.21     35.54 o 
  -1  -5   9      966.98      906.50     64.18 o 
   0  -5   9     1077.25     1154.81     56.14 o 
   1  -5   9        3.76        0.31      6.96 o 
   2  -5   9      513.80      471.29     27.49 o 
   3  -5   9       83.76       70.68     13.50 o 
   4  -5   9      292.63      296.40     25.33 o 
   5  -5   9       24.80       26.88     11.19 o 
   6  -5   9      301.64      381.01     43.60 o 
   7  -5   9      989.42      898.86     63.88 o 
   8  -5   9      155.21      139.15     21.54 o 
   9  -5   9        6.85       19.63     24.19 o 
  10  -5   9      183.17      190.85     44.20 o 
  11  -5   9       35.61        0.60     25.09 o 
 -10  -4   9        0.50        0.00     20.31 o 
  -9  -4   9      151.34      112.29     36.43 o 
  -8  -4   9      191.57      175.32     25.67 o 
  -7  -4   9      522.85      538.61     39.67 o 
  -6  -4   9      159.43      147.64     22.34 o 
  -5  -4   9     2951.84     2957.81     71.12 o 
  -4  -4   9       32.27       24.77     10.71 o 
  -3  -4   9       68.93       79.69     13.52 o 
  -2  -4   9      312.04      370.91     25.98 o 
  -1  -4   9     2382.90     2458.85     40.77 o 
   0  -4   9      645.01      674.19     20.14 o 
   1  -4   9     2694.92     2605.40     97.63 o 
   2  -4   9        4.98        1.55      6.72 o 
   3  -4   9      822.09      734.27     45.39 o 
   4  -4   9      261.64      246.78     30.76 o 
   5  -4   9      587.27      522.03     62.42 o 
   6  -4   9      375.95      417.97     31.67 o 
   7  -4   9        1.96       15.41     11.61 o 
   8  -4   9       14.86        2.35     12.23 o 
   9  -4   9        2.81        0.00     12.91 o 
  10  -4   9       56.65       62.13     19.52 o 
  11  -4   9      545.83      671.29     72.87 o 
  12  -4   9       47.73       98.55     32.85 o 
 -10  -3   9       47.23       65.10     34.05 o 
  -9  -3   9       14.51        7.76     22.70 o 
  -8  -3   9     1023.42     1029.00     71.08 o 
  -7  -3   9        0.19        4.87     10.11 o 
  -6  -3   9     1137.37     1112.95     92.28 o 
  -5  -3   9     1884.42     1698.10     52.99 o 
  -4  -3   9     1374.54     1380.34     45.18 o 
  -3  -3   9       66.47       54.25     12.03 o 
  -2  -3   9     1429.35     1275.18     38.95 o 
  -1  -3   9       15.66       16.49      5.63 o 
   0  -3   9     2174.33     2277.71     38.25 o 
   1  -3   9      320.80      314.00     24.02 o 
   2  -3   9     1437.53     1445.97     41.41 o 
   3  -3   9       11.98        6.06      7.03 o 
   4  -3   9      120.02      119.73     16.47 o 
   5  -3   9        0.06        8.74     11.65 o 
   6  -3   9      384.07      372.78     47.48 o 
   7  -3   9      303.99      321.73     29.48 o 
   8  -3   9       15.11        2.95     10.19 o 
   9  -3   9      330.38      365.71     33.24 o 
  10  -3   9      193.17      249.18     29.76 o 
  11  -3   9        2.17       22.28     16.03 o 
  12  -3   9      500.62      430.58     60.33 o 
 -10  -2   9      188.44      130.81     38.23 o 
  -9  -2   9      707.70      842.11     78.24 o 
  -8  -2   9       42.78       32.25     24.49 o 
  -7  -2   9        9.05        8.16     11.71 o 
  -6  -2   9      264.80      294.93     51.64 o 
  -5  -2   9      520.51      507.08     34.18 o 
  -4  -2   9      298.44      299.96     24.68 o 
  -3  -2   9      413.14      421.38     25.08 o 
  -2  -2   9      186.15      214.77     13.76 o 
  -1  -2   9      685.27      644.26     19.85 o 
   0  -2   9       21.54       27.18      6.13 o 
   1  -2   9      174.20      210.05     16.15 o 
   2  -2   9       42.62       40.59      7.17 o 
   3  -2   9     1165.09     1224.99     38.41 o 
   4  -2   9      126.28      133.11     20.01 o 
   5  -2   9       94.71       75.23     13.68 o 
   6  -2   9      249.99      242.23     23.44 o 
   7  -2   9      609.87      646.42     33.57 o 
   8  -2   9       17.58        9.65     10.88 o 
   9  -2   9      960.55     1013.41     44.74 o 
  10  -2   9      151.20      131.85     22.51 o 
  11  -2   9      294.03      312.78     48.65 o 
  12  -2   9       12.17        6.55     14.62 o 
 -10  -1   9      355.04      444.92     60.92 o 
  -9  -1   9        0.21       10.15     20.31 o 
  -8  -1   9      299.82      434.76     54.35 o 
  -7  -1   9        6.64        0.00     17.32 o 
  -6  -1   9      925.31      867.78     38.61 o 
  -5  -1   9        1.54        3.61      9.04 o 
  -4  -1   9        8.56       15.80      9.26 o 
  -3  -1   9      124.15      122.75     15.63 o 
  -2  -1   9        2.01        1.43      4.24 o 
  -1  -1   9      145.76      132.43     11.13 o 
   0  -1   9      454.04      376.48     16.08 o 
   1  -1   9       35.53       40.52      6.94 o 
   2  -1   9      187.37      174.79     11.77 o 
   3  -1   9       32.54       34.46      6.26 o 
   4  -1   9      379.47      285.27     22.15 o 
   5  -1   9      110.66      118.67     16.16 o 
   6  -1   9      782.14      823.47     56.14 o 
   7  -1   9      729.50      827.50     36.95 o 
   8  -1   9      612.71      687.92     35.89 o 
   9  -1   9      145.95       94.78     19.21 o 
  10  -1   9      583.99      581.69     59.73 o 
  11  -1   9        1.23       16.67     15.41 o 
  12  -1   9      131.63      149.39     25.91 o 
 -10   0   9      123.62       41.81     29.86 o 
  -9   0   9      520.04      668.90     68.69 o 
  -8   0   9        3.91        1.79     19.71 o 
  -7   0   9      620.35      650.38     62.71 o 
  -6   0   9        5.85        1.19     14.93 o 
  -5   0   9      196.64      159.96     31.36 o 
  -4   0   9      602.15      582.65     28.23 o 
  -3   0   9      618.68      644.79     20.81 o 
  -2   0   9      338.97      401.95     19.98 o 
  -1   0   9     1055.47     1047.63     25.48 o 
   0   0   9       18.73       42.16     11.35 o 
   1   0   9      485.66      494.54     24.51 o 
   2   0   9      610.27      549.14     17.87 o 
   3   0   9       27.92       16.53      5.34 o 
   4   0   9      152.15      155.13     13.84 o 
   5   0   9     1177.34     1164.75     39.27 o 
   6   0   9       78.58       84.23     14.78 o 
   7   0   9      172.01      160.68     19.19 o 
   8   0   9        1.79        0.00      9.16 o 
   9   0   9      754.53      660.86     73.47 o 
  10   0   9        0.09        0.00     11.56 o 
  11   0   9      492.33      508.68     40.10 o 
  12   0   9       55.83       79.75     21.67 o 
  13   0   9      295.49      219.19     32.31 o 
 -10   1   9      139.21      128.42     40.02 o 
  -9   1   9       73.50       75.86     29.86 o 
  -8   1   9      897.05      932.84     66.90 o 
  -7   1   9       86.24       98.55     29.27 o 
  -6   1   9      241.98      286.10     39.42 o 
  -5   1   9      305.59      351.74     42.41 o 
  -4   1   9        9.64        5.50      7.80 o 
  -3   1   9      471.48      456.82     18.73 o 
  -2   1   9     4111.12     4160.19     56.74 o 
  -1   1   9       65.02       99.19     10.35 o 
   0   1   9     1144.07     1102.73     26.06 o 
   1   1   9     1195.88     1310.43     28.30 o 
   2   1   9      844.57      748.04     21.17 o 
   3   1   9       56.06       55.01     13.36 o 
   4   1   9       79.06       65.56      8.43 o 
   5   1   9        3.53        3.19      5.08 o 
   6   1   9      861.16      795.76     71.97 o 
   7   1   9        3.08        7.80      9.44 o 
   8   1   9       40.85       37.16     13.34 o 
   9   1   9        0.02        0.53      9.76 o 
  10   1   9      743.88      793.26     41.14 o 
  11   1   9       26.69       37.68     24.49 o 
  12   1   9       90.31       95.55     25.38 o 
  13   1   9        8.43       10.20     16.41 o 
 -10   2   9       17.91        0.00     26.28 o 
  -9   2   9      812.30      932.84     70.48 o 
  -8   2   9        6.84        4.18     20.90 o 
  -7   2   9      261.69      329.64     46.59 o 
  -6   2   9       26.25       23.29     17.92 o 
  -5   2   9      251.30      279.53     39.42 o 
  -4   2   9      473.99      393.83     17.96 o 
  -3   2   9     2467.83     2454.36     42.42 o 
  -2   2   9      515.26      476.85     18.20 o 
  -1   2   9      409.72      354.82     16.10 o 
   0   2   9      264.41      272.13     15.69 o 
   1   2   9     2545.31     2603.77     41.82 o 
   2   2   9     1158.10     1266.44     28.16 o 
   3   2   9     1097.46     1041.33     48.66 o 
   4   2   9     1530.57     1546.03     31.89 o 
   5   2   9     1273.40     1329.40     30.74 o 
   6   2   9       12.13       21.09      7.43 o 
   7   2   9      767.07      743.55     24.79 o 
   8   2   9      298.98      249.98     38.82 o 
   9   2   9       74.61      118.03     44.50 o 
  10   2   9       28.95       23.22     24.49 o 
  11   2   9      419.76      364.75     33.14 o 
  12   2   9       27.64       20.47     15.93 o 
  13   2   9      162.10      217.46     30.62 o 
 -10   3   9      342.76      341.59     54.35 o 
  -9   3   9        5.34       22.70     26.28 o 
  -8   3   9      538.00      600.81     66.30 o 
  -7   3   9      438.66      475.38     54.35 o 
  -6   3   9      297.66      308.14     43.00 o 
  -5   3   9       87.41      106.91     25.68 o 
  -4   3   9      837.16      804.71     34.34 o 
  -3   3   9      123.42      150.33     20.32 o 
  -2   3   9     2812.41     2734.16     44.53 o 
  -1   3   9      420.54      452.79     21.00 o 
   0   3   9      475.95      453.13     17.35 o 
   1   3   9     1032.37     1065.06     25.84 o 
   2   3   9     2456.49     2359.25     50.77 o 
   3   3   9     1675.45     1769.16     53.59 o 
   4   3   9        3.70       10.59      5.60 o 
   5   3   9        0.10       10.35      6.39 o 
   6   3   9     1636.50     1708.97     37.09 o 
   7   3   9      292.63      325.44     20.35 o 
   8   3   9     1477.04     1296.67     40.38 o 
   9   3   9      315.11      318.39     29.11 o 
  10   3   9      424.11      473.73     49.87 o 
  11   3   9        6.53        7.31     13.34 o 
  12   3   9      195.03      252.71     31.29 o 
  13   3   9       44.73       67.13     30.76 o 
 -10   4   9        0.21        0.00     25.09 o 
  -9   4   9      151.41      149.32     37.03 o 
  -8   4   9      204.60      216.22     43.00 o 
  -7   4   9       90.41      115.28     32.85 o 
  -6   4   9        0.73        0.00     15.53 o 
  -5   4   9       33.80       24.51     10.47 o 
  -4   4   9      213.39      223.38     28.07 o 
  -3   4   9     1563.86     1421.69     42.26 o 
  -2   4   9       28.73       22.10     10.42 o 
  -1   4   9     1471.89     1440.85     53.27 o 
   0   4   9     2878.39     2985.73     77.48 o 
   1   4   9     1461.81     1460.38     31.28 o 
   2   4   9      324.17      395.43     16.88 o 
   3   4   9     2179.73     2152.14     54.41 o 
   4   4   9       20.43       20.73      6.48 o 
   5   4   9      839.46      789.43     24.98 o 
   6   4   9        8.34        5.47      6.44 o 
   7   4   9      353.39      357.30     23.70 o 
   8   4   9      992.39      982.27     31.85 o 
   9   4   9      731.99      713.91     28.91 o 
  10   4   9        1.64       17.62     14.14 o 
  11   4   9       73.07       72.07     18.62 o 
  12   4   9       30.34       50.83     23.89 o 
  13   4   9       24.12        0.00     23.89 o 
  -9   5   9        7.60       47.78     29.27 o 
  -8   5   9      223.62      332.63     51.96 o 
  -7   5   9        0.01        0.00     17.92 o 
  -6   5   9        3.05       28.07     20.31 o 
  -5   5   9      213.00      209.42     22.99 o 
  -4   5   9        2.37        0.00      6.60 o 
  -3   5   9       35.19       49.20     14.63 o 
  -2   5   9     3422.83     3521.49     69.59 o 
  -1   5   9        0.01        5.64      4.57 o 
   0   5   9       18.49       41.07      8.27 o 
   1   5   9       63.56       37.61      7.46 o 
   2   5   9     1626.38     1579.51     33.63 o 
   3   5   9       81.07       88.85     10.68 o 
   4   5   9      388.50      405.79     20.10 o 
   5   5   9      224.74      203.36     15.98 o 
   6   5   9      228.75      213.42     16.50 o 
   7   5   9      353.00      366.55     22.33 o 
   8   5   9        5.07       10.38     10.33 o 
   9   5   9       58.10       55.33     16.00 o 
  10   5   9        9.59       22.57     11.37 o 
  11   5   9       38.54       29.13     29.27 o 
  12   5   9       13.14        2.69     13.52 o 
  13   5   9       61.09       34.64     29.27 o 
  -9   6   9       77.23      121.85     38.23 o 
  -8   6   9        6.71       19.71     24.49 o 
  -7   6   9      166.80      277.74     44.20 o 
  -6   6   9      201.55      152.12     21.93 o 
  -5   6   9       77.17       93.18     23.89 o 
  -4   6   9      171.74      161.98     32.25 o 
  -3   6   9      294.08      336.24     39.99 o 
  -2   6   9       13.16        7.75      9.50 o 
  -1   6   9      836.47      828.54     25.66 o 
   0   6   9        4.62        4.84      4.65 o 
   1   6   9      739.72      629.01     25.00 o 
   2   6   9       33.14       30.44      7.21 o 
   3   6   9     2394.19     2447.79     44.23 o 
   4   6   9      458.48      439.99     20.59 o 
   5   6   9      383.39      398.78     22.10 o 
   6   6   9       16.24       26.04      8.71 o 
   7   6   9      351.66      342.57     22.23 o 
   8   6   9       19.95       11.69      8.17 o 
   9   6   9        3.80       11.21      9.51 o 
  10   6   9      228.24      222.27     21.80 o 
  11   6   9      318.77      348.21     26.97 o 
  12   6   9       36.90       18.36     18.81 o 
  13   6   9      422.27      433.57     61.52 o 
  -9   7   9        6.56        0.00     26.88 o 
  -8   7   9        2.54       35.84     25.68 o 
  -7   7   9       77.23       31.06     25.68 o 
  -6   7   9     2258.30     2458.96     68.53 o 
  -5   7   9      131.22      138.42     22.70 o 
  -4   7   9      945.89      959.21     40.02 o 
  -3   7   9       86.47       78.09     15.05 o 
  -2   7   9       58.22       66.57     14.11 o 
  -1   7   9       30.51       30.72     11.61 o 
   0   7   9     1050.67      931.27     26.40 o 
   1   7   9      443.88      434.28     32.92 o 
   2   7   9     1396.04     1313.08     41.72 o 
   3   7   9      289.94      294.45     18.93 o 
   4   7   9     1688.96     1759.35     52.81 o 
   5   7   9      105.52      101.33     12.64 o 
   6   7   9      674.42      640.98     25.28 o 
   7   7   9      343.22      353.94     23.42 o 
   8   7   9      554.13      607.46     27.82 o 
   9   7   9       18.07       12.95      9.89 o 
  10   7   9      335.22      380.66     27.20 o 
  11   7   9      170.19      165.74     20.23 o 
  12   7   9      479.83      482.95     40.98 o 
  -9   8   9        3.10        2.99     26.28 o 
  -8   8   9      178.25      190.53     44.80 o 
  -7   8   9      386.40      412.17     84.22 o 
  -6   8   9      284.82      294.22     30.69 o 
  -5   8   9     1710.18     1751.90     79.14 o 
  -4   8   9      494.57      441.41     90.79 o 
  -3   8   9      448.31      508.37     35.02 o 
  -2   8   9       37.49       53.08     13.44 o 
  -1   8   9       62.79       42.10     15.83 o 
   0   8   9       49.65       49.51     12.75 o 
   1   8   9       43.99       37.65      8.46 o 
   2   8   9      358.17      396.21     20.13 o 
   3   8   9      989.35      878.91     28.93 o 
   4   8   9      167.34      189.47     16.55 o 
   5   8   9      329.54      348.56     23.96 o 
   6   8   9       41.67       37.59      9.93 o 
   7   8   9      252.95      240.44     20.55 o 
   8   8   9      195.76      159.16     18.36 o 
   9   8   9      214.02      254.51     22.23 o 
  10   8   9       36.36       43.25     13.58 o 
  11   8   9      376.10      405.17     29.82 o 
  12   8   9      142.24      132.86     26.18 o 
  -8   9   9       40.96       54.95     31.06 o 
  -7   9   9        1.45       11.82     15.83 o 
  -6   9   9     1122.99     1097.09     68.09 o 
  -5   9   9       57.90       52.01     15.80 o 
  -4   9   9      611.12      682.94     40.61 o 
  -3   9   9       25.73       18.40     12.91 o 
  -2   9   9     1251.20     1185.74     44.80 o 
  -1   9   9        0.11        4.21     10.03 o 
   0   9   9      193.29      147.26     18.57 o 
   1   9   9        0.12        5.15      5.80 o 
   2   9   9     1739.80     1735.29     38.76 o 
   3   9   9        9.22       10.23      7.45 o 
   4   9   9      328.66      326.52     21.61 o 
   5   9   9      144.95      190.24     17.80 o 
   6   9   9        2.03       15.82      9.50 o 
   7   9   9      107.62      101.77     14.32 o 
   8   9   9     1211.29     1208.48     38.54 o 
   9   9   9        1.11        4.96      8.43 o 
  10   9   9        1.74        3.13      9.56 o 
  11   9   9        1.85        0.00     15.41 o 
  12   9   9      129.61      145.18     27.44 o 
  -8  10   9        2.04        1.79     27.48 o 
  -7  10   9        6.91       35.33     17.49 o 
  -6  10   9      206.19      243.06     29.33 o 
  -5  10   9      645.17      775.53    103.03 o 
  -4  10   9       10.94        1.31     10.33 o 
  -3  10   9      149.45      138.33     29.27 o 
  -2  10   9        1.58        4.76     10.76 o 
  -1  10   9      180.33      178.11     21.96 o 
   0  10   9       18.29       22.70     11.38 o 
   1  10   9      259.37      269.20     33.42 o 
   2  10   9       96.63       95.78     12.62 o 
   3  10   9     1089.35     1141.75     32.91 o 
   4  10   9       42.97       29.86      9.81 o 
   5  10   9        1.85       22.47      9.33 o 
   6  10   9      108.85      136.32     15.91 o 
   7  10   9       76.80       67.11     14.46 o 
   8  10   9      179.59      168.69     22.73 o 
   9  10   9      391.15      385.48     31.46 o 
  10  10   9       10.70       21.65     12.74 o 
  11  10   9       54.63       53.18     19.13 o 
  12  10   9       44.81       49.62     40.62 o 
  -7  11   9       79.37       71.29     23.00 o 
  -6  11   9      297.35      328.23     34.62 o 
  -5  11   9      177.95      169.16     26.19 o 
  -4  11   9      665.12      625.22     43.64 o 
  -3  11   9        5.07        6.08     11.31 o 
  -2  11   9      134.88      138.02     24.19 o 
  -1  11   9      114.20       96.77     20.31 o 
   0  11   9       37.86       49.84     23.59 o 
   1  11   9      916.40      917.32     40.91 o 
   2  11   9       74.45       36.45     24.49 o 
   3  11   9      682.81      708.61     27.66 o 
   4  11   9     1299.75     1300.93     37.63 o 
   5  11   9      594.68      676.29     29.71 o 
   6  11   9        5.46       15.28     12.20 o 
   7  11   9       32.82       30.01     18.97 o 
   8  11   9      310.68      348.37     26.36 o 
   9  11   9       24.65       12.15     11.27 o 
  10  11   9       75.98      165.91     26.09 o 
  11  11   9        7.21        2.03     15.61 o 
  -7  12   9       94.77      101.54     35.84 o 
  -6  12   9      175.24      169.64     27.79 o 
  -5  12   9       60.66       66.13     28.37 o 
  -4  12   9      348.24      270.70     46.26 o 
  -3  12   9      159.35      152.06     34.05 o 
  -2  12   9      334.22      341.28     32.45 o 
  -1  12   9      865.90      943.90     43.59 o 
   0  12   9       25.99       16.51     13.14 o 
   1  12   9       84.61       94.93     18.35 o 
   2  12   9      204.39      189.04     26.88 o 
   3  12   9      604.58      580.78     28.30 o 
   4  12   9      238.12      238.50     20.89 o 
   5  12   9      923.84      873.12     32.80 o 
   6  12   9       40.67       17.39     10.80 o 
   7  12   9      129.23       98.56     16.31 o 
   8  12   9        2.08       13.05     14.33 o 
   9  12   9       50.80       27.95     13.70 o 
  10  12   9        3.08        4.70     15.19 o 
  11  12   9       26.17       17.20     18.37 o 
  -6  13   9      255.79      264.18     43.87 o 
  -5  13   9       95.75       69.74     51.67 o 
  -4  13   9      380.84      358.60     36.74 o 
  -3  13   9      104.46       77.45     20.88 o 
  -2  13   9       71.19       61.27     18.34 o 
  -1  13   9       18.26        7.85     13.34 o 
   0  13   9      707.22      778.45    113.48 o 
   1  13   9       57.85       53.05     17.32 o 
   2  13   9      926.72      930.17     43.48 o 
   3  13   9       13.71       23.04     12.90 o 
   4  13   9     1413.44     1451.12     42.24 o 
   5  13   9       38.07       53.60     14.15 o 
   6  13   9      545.15      463.74     61.73 o 
   7  13   9        0.66       16.37     11.23 o 
   8  13   9      239.73      247.14     24.02 o 
   9  13   9       23.14       15.24     17.25 o 
  10  13   9      180.81      278.04     35.48 o 
  -5  14   9       39.04       49.67     20.92 o 
  -4  14   9        8.26        7.99     16.33 o 
  -3  14   9      158.58      213.13     35.84 o 
  -2  14   9      101.91       99.46     32.85 o 
  -1  14   9        1.28        8.83     14.20 o 
   0  14   9      275.09      273.59     39.99 o 
   1  14   9      338.47      342.64     88.67 o 
   2  14   9       98.54      111.64     24.79 o 
   3  14   9     1129.49     1022.08     46.88 o 
   4  14   9       18.58       22.10     14.36 o 
   5  14   9      708.20      684.11     35.55 o 
   6  14   9        0.23        6.04     10.12 o 
   7  14   9       75.65       59.98     15.70 o 
   8  14   9      133.40      142.36     20.77 o 
   9  14   9      134.01      144.98     29.57 o 
  -4  15   9       76.37       45.67     21.10 o 
  -3  15   9        8.34       10.43     14.64 o 
  -2  15   9       30.77       34.77     19.41 o 
  -1  15   9        0.90        9.06     15.35 o 
   0  15   9      107.76       82.00     19.37 o 
   1  15   9       19.92       18.96     16.88 o 
   2  15   9      414.49      380.18     36.11 o 
   3  15   9        1.27       25.63     14.99 o 
   4  15   9      317.38      226.29     29.13 o 
   5  15   9       55.39       39.71     32.85 o 
   6  15   9      225.85      280.46     25.88 o 
   7  15   9       24.89       11.85     12.29 o 
   8  15   9       89.92       95.31     22.76 o 
  -3  16   9      102.93      146.97     36.14 o 
  -2  16   9       14.19        0.00     15.38 o 
  -1  16   9      198.44      206.42     30.33 o 
   0  16   9       46.07       40.53     22.10 o 
   1  16   9      249.36      267.48     37.90 o 
   2  16   9        0.00        0.00     14.95 o 
   3  16   9       73.26       85.80     36.14 o 
   4  16   9      123.99       94.48     29.57 o 
   5  16   9        8.24       23.76     16.83 o 
   6  16   9        0.01       12.80     17.50 o 
   7  16   9      123.33      185.50     29.42 o 
  -1  17   9       70.67       48.30     26.58 o 
   0  17   9      116.21      115.91     26.70 o 
   1  17   9       11.87       22.56     16.65 o 
   2  17   9      306.43      307.02     35.89 o 
   3  17   9       42.70       60.60     28.67 o 
   4  17   9       20.74       69.04     22.24 o 
   5  17   9        0.45       10.07     17.49 o 
   6  17   9        9.75        0.00     16.03 o 
  -1 -14  10        6.48        1.79     24.49 o 
   0 -14  10      220.11      319.49     54.95 o 
   1 -14  10       45.19       83.62     33.45 o 
   2 -14  10      285.91      315.90     51.37 o 
  -3 -13  10      127.24      151.11     43.00 o 
  -2 -13  10       53.31       75.86     32.25 o 
  -1 -13  10      214.64      283.11     52.56 o 
   0 -13  10        0.42       33.45     24.49 o 
   1 -13  10      233.36      259.82     47.19 o 
   2 -13  10        3.36       14.93     21.50 o 
   3 -13  10       51.11       44.80     27.48 o 
   4 -13  10        8.21       34.64     26.28 o 
  -5 -12  10        8.33       18.52     28.07 o 
  -4 -12  10       80.21       78.84     35.84 o 
  -3 -12  10        4.21        0.00     20.31 o 
  -2 -12  10      182.88      245.48     47.19 o 
  -1 -12  10       11.40       35.24     26.88 o 
   0 -12  10      125.86      149.32     37.03 o 
   1 -12  10       67.43       79.44     31.66 o 
   2 -12  10        1.07        0.00     19.11 o 
   3 -12  10        0.21        0.00     18.52 o 
   4 -12  10       13.52        5.49     15.38 o 
   5 -12  10        0.74        0.00     14.29 o 
   6 -12  10       39.32       75.26     30.46 o 
  -6 -11  10       26.71        2.39     26.28 o 
  -5 -11  10       62.88       69.29     30.46 o 
  -4 -11  10       14.82        9.56     24.49 o 
  -3 -11  10      242.18      343.38     53.76 o 
  -2 -11  10        5.80       17.32     24.49 o 
  -1 -11  10       73.72      139.76     35.84 o 
   0 -11  10       73.78       48.38     26.88 o 
   1 -11  10       69.08       39.42     23.89 o 
   2 -11  10       94.37      105.72     28.67 o 
   3 -11  10        1.32       20.26     13.90 o 
   4 -11  10      149.48      155.47     28.37 o 
   5 -11  10      676.58      711.04     73.76 o 
   6 -11  10        0.28        8.23     14.92 o 
   7 -11  10      156.19      220.40     45.99 o 
  -6 -10  10      122.96      204.27     44.20 o 
  -5 -10  10       33.15       18.52     23.89 o 
  -4 -10  10        8.35       15.53     20.31 o 
  -3 -10  10       17.86        0.00     19.71 o 
  -2 -10  10      576.74      788.36     72.27 o 
  -1 -10  10        1.70        4.78     18.52 o 
   0 -10  10       68.89       54.35     25.68 o 
   1 -10  10      334.50      321.88     47.19 o 
   2 -10  10      175.98      275.35     43.60 o 
   3 -10  10      132.85      170.13     33.45 o 
   4 -10  10      190.79      220.20     27.44 o 
   5 -10  10       38.40       34.50     17.02 o 
   6 -10  10      918.52      953.15     71.64 o 
   7 -10  10        0.25        0.00     20.31 o 
   8 -10  10      412.92      381.61     60.33 o 
  -7  -9  10       74.70       52.07     18.95 o 
  -6  -9  10        0.57       10.15     23.29 o 
  -5  -9  10      128.64      133.19     38.23 o 
  -4  -9  10        4.29        0.00     17.92 o 
  -3  -9  10        2.42       11.95     24.49 o 
  -2  -9  10        0.01        0.00     17.32 o 
  -1  -9  10      960.67      962.70     65.10 o 
   0  -9  10        0.20        0.00     17.92 o 
   1  -9  10     1163.09     1143.68     68.09 o 
   2  -9  10        1.96       10.88     11.90 o 
   3  -9  10      896.35      796.75     46.29 o 
   4  -9  10       67.79      114.12     20.48 o 
   5  -9  10      398.10      327.30     32.29 o 
   6  -9  10        0.70        5.28     13.34 o 
   7  -9  10      438.84      495.69     63.31 o 
   8  -9  10       15.99       66.30     29.86 o 
   9  -9  10      206.14      185.16     43.60 o 
  -8  -8  10      222.84      224.68     31.11 o 
  -7  -8  10       46.15       91.51     40.91 o 
  -6  -8  10      113.56      146.77     23.95 o 
  -5  -8  10      403.68      346.29     32.39 o 
  -4  -8  10      177.05      186.35     36.43 o 
  -3  -8  10      109.91       69.88     27.48 o 
  -2  -8  10      332.42      354.13     45.99 o 
  -1  -8  10        5.18        8.36     15.53 o 
   0  -8  10        4.10        0.00     14.33 o 
   1  -8  10       77.89       92.58     25.68 o 
   2  -8  10     1377.61     1282.12     46.07 o 
   3  -8  10        9.00        7.17     10.88 o 
   4  -8  10      504.39      487.53     42.71 o 
   5  -8  10      540.13      560.31     40.25 o 
   6  -8  10      265.96      209.90     26.27 o 
   7  -8  10        3.72        4.62     13.07 o 
   8  -8  10      527.36      586.51     68.09 o 
   9  -8  10       93.87       88.40     32.85 o 
  -8  -7  10       29.35       36.53     23.89 o 
  -7  -7  10       60.35       96.01     22.78 o 
  -6  -7  10       77.56      104.89     21.75 o 
  -5  -7  10      437.68      484.50     37.41 o 
  -4  -7  10       39.27       21.01     20.31 o 
  -3  -7  10      332.14      303.96     43.00 o 
  -2  -7  10        0.01       26.28     18.52 o 
  -1  -7  10      714.82      905.96     60.33 o 
   0  -7  10       91.00       86.01     24.49 o 
   1  -7  10       27.58        7.44      8.84 o 
   2  -7  10       43.46       35.48     12.33 o 
   3  -7  10      692.43      667.44     33.84 o 
   4  -7  10      192.42      171.70     22.99 o 
   5  -7  10        1.52        4.18     11.40 o 
   6  -7  10      276.71      287.83     29.11 o 
   7  -7  10       54.66       24.68     15.38 o 
   8  -7  10        1.63        6.14     14.76 o 
   9  -7  10        8.84        4.13     16.68 o 
  10  -7  10       11.51       25.09     25.68 o 
  -8  -6  10        7.44       24.50     17.34 o 
  -7  -6  10      211.23      157.61     24.75 o 
  -6  -6  10      470.95      495.35     71.38 o 
  -5  -6  10        1.06       10.08     11.56 o 
  -4  -6  10        3.46        6.22      9.59 o 
  -3  -6  10        7.70        0.00      8.68 o 
  -2  -6  10      726.64      659.94     60.92 o 
  -1  -6  10      769.94      864.81     57.34 o 
   0  -6  10      301.44      237.72     34.64 o 
   1  -6  10      105.66      115.97     28.07 o 
   2  -6  10       20.83       24.40     11.19 o 
   3  -6  10       26.89       35.57     23.00 o 
   4  -6  10      505.50      595.39     41.81 o 
   5  -6  10      153.61      180.68     23.10 o 
   6  -6  10       17.27       15.83     12.25 o 
   7  -6  10      124.06      120.43     21.91 o 
   8  -6  10      373.58      353.78     52.86 o 
   9  -6  10       20.08       32.77     15.69 o 
  10  -6  10        9.85        8.96     24.49 o 
  11  -6  10      315.07      474.18     64.51 o 
  -9  -5  10      150.65      141.56     37.03 o 
  -8  -5  10      435.07      494.92     66.30 o 
  -7  -5  10       99.22      126.63     22.37 o 
  -6  -5  10       79.85       74.06     19.05 o 
  -5  -5  10      498.86      553.47     38.41 o 
  -4  -5  10      514.95      553.87     37.33 o 
  -3  -5  10      462.24      416.19     30.09 o 
  -2  -5  10       14.47       27.35     10.19 o 
  -1  -5  10     2293.17     2402.64     91.98 o 
   0  -5  10       19.79        6.04      7.80 o 
   1  -5  10     1164.88     1169.62     64.81 o 
   2  -5  10      524.55      489.07     28.11 o 
   3  -5  10      606.42      607.91     30.99 o 
   4  -5  10      199.51      246.47     25.72 o 
   5  -5  10       35.90       39.19     13.30 o 
   6  -5  10        1.03        0.00     14.33 o 
   7  -5  10      199.09      196.27     29.86 o 
   8  -5  10       62.30       42.41     16.41 o 
   9  -5  10      351.83      445.01     42.71 o 
  10  -5  10       26.48       10.77     16.46 o 
  11  -5  10      737.43      699.96     77.65 o 
  -9  -4  10        6.19        5.38     21.50 o 
  -8  -4  10      196.95      232.34     41.21 o 
  -7  -4  10       87.17       75.93     37.33 o 
  -6  -4  10     1665.31     1519.78     57.91 o 
  -5  -4  10      526.83      517.18     36.11 o 
  -4  -4  10       84.22       73.61     15.02 o 
  -3  -4  10        0.67        3.88      7.60 o 
  -2  -4  10      144.99      133.70     51.07 o 
  -1  -4  10      252.21      270.28     28.34 o 
   0  -4  10     1574.64     1405.97     55.85 o 
   1  -4  10       13.03        7.81      8.16 o 
   2  -4  10     1422.64     1466.68     52.23 o 
   3  -4  10        5.04       15.67     10.71 o 
   4  -4  10      915.24      961.62     38.18 o 
   5  -4  10        5.97        8.06      9.29 o 
   6  -4  10        1.99        9.56     11.83 o 
   7  -4  10      874.88      788.93     39.91 o 
   8  -4  10     1281.27     1417.81    133.16 o 
   9  -4  10      167.29      235.07     28.45 o 
  10  -4  10       31.63       52.16     20.06 o 
  11  -4  10        5.09       18.45     16.68 o 
  -9  -3  10       47.28       97.36     34.64 o 
  -8  -3  10       20.03        8.96     20.31 o 
  -7  -3  10      336.58      440.09     36.74 o 
  -6  -3  10        0.15        0.00     11.19 o 
  -5  -3  10     2246.46     2211.67    113.78 o 
  -4  -3  10       22.48       27.48     11.47 o 
  -3  -3  10       39.42       19.86     10.11 o 
  -2  -3  10      520.54      481.84     26.67 o 
  -1  -3  10       98.39       82.31     10.18 o 
   0  -3  10        6.27       26.76      6.75 o 
   1  -3  10     2177.77     2240.39     52.45 o 
   2  -3  10       11.87       15.48      8.16 o 
   3  -3  10      596.63      598.78     29.48 o 
   4  -3  10      196.35      190.61     20.88 o 
   5  -3  10      840.59      847.53     36.09 o 
   6  -3  10      550.75      512.61     35.25 o 
   7  -3  10      185.87      206.02     25.06 o 
   8  -3  10      122.73      153.28     22.37 o 
   9  -3  10      264.90      275.39     29.77 o 
  10  -3  10       33.92       44.86     18.45 o 
  11  -3  10       21.82       14.67     18.15 o 
  12  -3  10       80.04       71.08     33.45 o 
  -9  -2  10       51.79       18.52     24.49 o 
  -8  -2  10      377.41      440.74     54.35 o 
  -7  -2  10        0.26        0.00     16.72 o 
  -6  -2  10     1034.05      948.62     76.42 o 
  -5  -2  10      367.04      324.98     69.26 o 
  -4  -2  10      225.81      245.77     23.61 o 
  -3  -2  10       27.51       36.43     10.98 o 
  -2  -2  10     1045.49     1083.58     37.23 o 
  -1  -2  10        1.10        1.73      4.65 o 
   0  -2  10      210.33      230.91     15.23 o 
   1  -2  10      182.27      211.78     14.35 o 
   2  -2  10     1939.21     2070.00     51.02 o 
   3  -2  10      524.72      519.94     26.76 o 
   4  -2  10     1499.62     1358.66     43.64 o 
   5  -2  10      262.89      246.49     22.95 o 
   6  -2  10      387.26      403.70     39.42 o 
   7  -2  10       56.99       41.77     23.89 o 
   8  -2  10      669.66      540.64     38.21 o 
   9  -2  10      185.58      228.31     61.22 o 
  10  -2  10      190.84      232.59     36.14 o 
  11  -2  10       80.07      100.16     24.19 o 
  12  -2  10      160.98      120.57     26.58 o 
  -9  -1  10      556.92      421.03     59.13 o 
  -8  -1  10       73.41       79.44     28.67 o 
  -7  -1  10      125.90      124.24     33.45 o 
  -6  -1  10       12.75        0.60     16.72 o 
  -5  -1  10      308.55      285.64     25.97 o 
  -4  -1  10      231.53      237.23     23.01 o 
  -3  -1  10      117.87      131.41     16.88 o 
  -2  -1  10        2.93        2.60      4.42 o 
  -1  -1  10     1383.89     1344.42     30.41 o 
   0  -1  10      636.78      623.51     20.41 o 
   1  -1  10      626.66      595.20     22.44 o 
   2  -1  10     1248.59     1342.03     52.95 o 
   3  -1  10      619.67      590.55     27.79 o 
   4  -1  10      168.69      192.65     21.20 o 
   5  -1  10      235.02      156.13     19.37 o 
   6  -1  10      397.63      377.25     28.91 o 
   7  -1  10      285.11      301.28     27.87 o 
   8  -1  10       81.44       57.34     16.47 o 
   9  -1  10      583.60      528.40     58.83 o 
  10  -1  10        6.24        0.00     13.26 o 
  11  -1  10      215.76      242.33     30.33 o 
  12  -1  10       77.68       63.56     19.79 o 
  -9   0  10        0.59       42.41     23.89 o 
  -8   0  10      571.14      524.95     58.53 o 
  -7   0  10        0.01        0.00     14.93 o 
  -6   0  10      237.45      204.27     37.03 o 
  -5   0  10        1.72        9.93     12.54 o 
  -4   0  10      422.34      411.92     29.67 o 
  -3   0  10        0.27        0.00      6.54 o 
  -2   0  10      162.68      116.02     11.42 o 
  -1   0  10       15.20       13.96      6.01 o 
   0   0  10      914.38      912.16     31.29 o 
   1   0  10      105.65      108.74     10.63 o 
   2   0  10      149.41      120.91     11.76 o 
   3   0  10       23.18       12.80      5.97 o 
   4   0  10      348.67      364.60     28.67 o 
   5   0  10      383.41      370.59     64.81 o 
   6   0  10       19.15        5.95      9.13 o 
   7   0  10      125.33      111.96     35.84 o 
   8   0  10      375.63      402.12     40.32 o 
   9   0  10       36.00       29.45     15.31 o 
  10   0  10      654.34      539.44     70.78 o 
  11   0  10        8.64        4.34     13.92 o 
  12   0  10      168.95      172.06     26.76 o 
  -9   1  10      378.55      456.86     62.12 o 
  -8   1  10        0.05        0.00     16.13 o 
  -7   1  10      380.33      354.13     47.78 o 
  -6   1  10       22.42       17.32     17.32 o 
  -5   1  10       61.00       31.66     17.32 o 
  -4   1  10       14.16        0.00      7.60 o 
  -3   1  10      793.12      723.33     23.50 o 
  -2   1  10      120.64      127.45     12.09 o 
  -1   1  10     1536.31     1464.25     39.17 o 
   0   1  10       73.07       61.08     11.72 o 
   1   1  10      423.17      432.57     17.68 o 
   2   1  10       83.45       86.29     11.76 o 
   3   1  10        2.39        5.86      5.15 o 
   4   1  10      721.99      806.40     23.32 o 
   5   1  10      334.31      327.06     26.37 o 
   6   1  10       90.48       82.17     23.89 o 
   7   1  10       91.73       79.22     15.80 o 
   8   1  10        3.95        2.15      8.95 o 
   9   1  10      171.94      200.42     24.26 o 
  10   1  10       11.42       25.31     29.27 o 
  11   1  10      775.72      871.07     87.17 o 
  12   1  10        1.84        0.00     14.34 o 
  -9   2  10        9.21       40.02     25.09 o 
  -8   2  10      395.85      373.84     51.96 o 
  -7   2  10       86.33       69.88     26.88 o 
  -6   2  10      437.79      525.55     58.53 o 
  -5   2  10       31.20       28.67     16.72 o 
  -4   2  10      130.00       91.98     23.89 o 
  -3   2  10      215.89      247.69     16.39 o 
  -2   2  10     2395.39     2455.61     51.70 o 
  -1   2  10      160.87      189.11     14.43 o 
   0   2  10      652.45      635.11     30.63 o 
   1   2  10      166.86      169.71     13.33 o 
   2   2  10      922.07      852.40     28.49 o 
   3   2  10       13.58       11.41      5.70 o 
   4   2  10     3943.20     3883.78     56.34 o 
   5   2  10      470.85      454.42     27.72 o 
   6   2  10     1138.59     1091.72     50.17 o 
   7   2  10       77.78       80.92     16.03 o 
   8   2  10      292.65      369.44     56.44 o 
   9   2  10       80.79       55.93     15.47 o 
  10   2  10      930.05      837.74     42.87 o 
  11   2  10       13.04        9.58     14.19 o 
  12   2  10      241.63      331.49     41.78 o 
  13   2  10      127.35      169.79     59.13 o 
  -9   3  10      209.88      272.96     47.78 o 
  -8   3  10        0.00        0.00     21.50 o 
  -7   3  10      254.72      311.13     47.19 o 
  -6   3  10        5.58        8.36     17.92 o 
  -5   3  10       48.59       50.77     22.10 o 
  -4   3  10      192.26      179.39     19.52 o 
  -3   3  10     1767.05     1727.32     51.96 o 
  -2   3  10        7.02       14.22      8.33 o 
  -1   3  10      591.05      556.43     21.16 o 
   0   3  10      478.27      476.21     21.03 o 
   1   3  10      880.75      851.56     69.55 o 
   2   3  10       77.23       88.71     10.33 o 
   3   3  10     1211.84     1227.42     29.99 o 
   4   3  10       94.33      107.49     11.99 o 
   5   3  10     1805.52     1855.47     38.67 o 
   6   3  10      516.59      479.11     22.31 o 
   7   3  10     1019.20      855.53     31.75 o 
   8   3  10        5.43        7.36     10.33 o 
   9   3  10       80.96      126.90     20.68 o 
  10   3  10       18.33       36.95     27.77 o 
  11   3  10      100.87      135.77     23.90 o 
  12   3  10        4.69        2.69     15.63 o 
  13   3  10       71.95       93.72     25.98 o 
  -9   4  10       10.52        0.00     24.49 o 
  -8   4  10      238.60      271.17     45.39 o 
  -7   4  10       70.05       24.49     22.70 o 
  -6   4  10      279.30      304.56     44.80 o 
  -5   4  10      549.11      428.79     47.78 o 
  -4   4  10      410.76      502.26     41.81 o 
  -3   4  10        5.30        7.82      8.59 o 
  -2   4  10     1848.45     1827.01     37.55 o 
  -1   4  10      312.49      336.46     17.91 o 
   0   4  10      915.42      842.73     24.49 o 
   1   4  10      185.65      197.54     14.37 o 
   2   4  10     1230.35     1185.01     29.49 o 
   3   4  10       50.02       37.86      7.87 o 
   4   4  10     4056.75     3873.51     58.80 o 
   5   4  10      864.95      905.13     30.75 o 
   6   4  10      201.20      170.00     17.79 o 
   7   4  10      235.44      227.23     18.28 o 
   8   4  10      707.31      682.81     27.77 o 
   9   4  10       77.96       82.89     17.77 o 
  10   4  10      104.03      163.51     24.88 o 
  11   4  10       31.36       25.30     16.06 o 
  12   4  10       32.77       22.14     17.52 o 
  13   4  10        6.21        0.00     16.68 o 
  -9   5  10       67.53      127.22     38.82 o 
  -8   5  10        0.04        0.00     22.10 o 
  -7   5  10      314.43      268.78     45.99 o 
  -6   5  10       22.70        3.58     20.31 o 
  -5   5  10        5.86       26.01     12.05 o 
  -4   5  10      238.29      223.25     43.30 o 
  -3   5  10     1186.74     1156.81     40.62 o 
  -2   5  10        0.01        5.11      8.32 o 
  -1   5  10      316.39      312.84     18.54 o 
   0   5  10      118.43      116.72     11.57 o 
   1   5  10      835.71      748.67     23.63 o 
   2   5  10      173.94      209.41     15.61 o 
   3   5  10      326.01      325.21     19.41 o 
   4   5  10       69.31       52.76     13.61 o 
   5   5  10      712.05      630.18     26.21 o 
   6   5  10       18.26       25.37      8.78 o 
   7   5  10      196.79      212.43     18.12 o 
   8   5  10      644.67      643.95     36.64 o 
   9   5  10      140.30      179.86     18.19 o 
  10   5  10        4.55        3.35     11.90 o 
  11   5  10       70.79       68.34     35.24 o 
  12   5  10       25.80       22.71     15.83 o 
  -9   6  10      154.41      150.52     41.21 o 
  -8   6  10       70.53       38.23     27.48 o 
  -7   6  10       78.63       65.10     29.86 o 
  -6   6  10     1220.57     1247.01     75.26 o 
  -5   6  10       82.71       73.17     16.58 o 
  -4   6  10       69.22       89.52     16.58 o 
  -3   6  10      348.12      302.02     26.52 o 
  -2   6  10      400.13      443.21     63.61 o 
  -1   6  10      220.11      223.61     21.72 o 
   0   6  10      200.59      186.55     14.41 o 
   1   6  10      824.06      834.17     25.43 o 
   2   6  10      395.64      363.09     19.15 o 
   3   6  10      293.20      322.87     19.82 o 
   4   6  10      221.24      198.74     19.61 o 
   5   6  10      626.55      625.69     24.52 o 
   6   6  10       11.50       26.96     10.44 o 
   7   6  10       83.15      100.69     14.61 o 
   8   6  10       67.56       77.32     13.65 o 
   9   6  10       78.51       61.11     13.22 o 
  10   6  10      157.63      180.40     20.11 o 
  11   6  10       44.37       37.13     17.95 o 
  12   6  10      209.58      253.17     32.73 o 
  -8   7  10       65.64       33.45     27.48 o 
  -7   7  10       68.19      146.93     35.84 o 
  -6   7  10      254.18      213.83     39.42 o 
  -5   7  10      606.95      678.41     40.60 o 
  -4   7  10       43.17       37.47     13.18 o 
  -3   7  10       70.52       72.54     15.38 o 
  -2   7  10      793.07      779.04     35.69 o 
  -1   7  10      467.24      509.44     29.98 o 
   0   7  10       10.77       19.66      7.01 o 
   1   7  10      436.34      440.29     42.41 o 
   2   7  10      122.97      123.81     16.43 o 
   3   7  10     2098.43     2031.73     62.34 o 
   4   7  10       27.89       22.14      8.32 o 
   5   7  10      251.30      283.01     23.89 o 
   6   7  10        7.51        6.09      7.81 o 
   7   7  10      933.42      975.52     48.07 o 
   8   7  10        8.97       10.39      9.31 o 
   9   7  10      527.48      519.91     30.86 o 
  10   7  10      132.63      118.73     17.95 o 
  11   7  10       57.97       57.74     14.82 o 
  12   7  10       70.99       35.58     18.78 o 
  -8   8  10       12.21       29.27     25.68 o 
  -7   8  10       60.53       80.63     30.46 o 
  -6   8  10      421.77      355.10     48.08 o 
  -5   8  10      183.46      202.21     25.67 o 
  -4   8  10     2170.16     2148.15    137.64 o 
  -3   8  10        0.03        0.00      9.26 o 
  -2   8  10      310.18      287.70     31.63 o 
  -1   8  10      838.33      836.73     36.95 o 
   0   8  10      859.38      800.21     35.22 o 
   1   8  10      181.77      208.36     16.08 o 
   2   8  10      743.04      700.23     24.94 o 
   3   8  10      177.50      177.99     15.90 o 
   4   8  10      778.76      866.93     28.90 o 
   5   8  10     1547.85     1524.51     42.04 o 
   6   8  10      127.56      103.52     14.81 o 
   7   8  10      253.05      284.34     22.25 o 
   8   8  10     1177.90     1172.96     63.78 o 
   9   8  10       38.52       59.19     14.53 o 
  10   8  10      222.72      250.36     24.65 o 
  11   8  10        7.13        5.28     11.69 o 
  12   8  10      225.28      276.54     47.78 o 
  -8   9  10       31.24       17.32     28.07 o 
  -7   9  10       56.16       17.32     26.28 o 
  -6   9  10      142.32      103.93     29.86 o 
  -5   9  10      369.85      409.39     80.93 o 
  -4   9  10      313.85      335.15     31.24 o 
  -3   9  10      617.79      591.89     39.47 o 
  -2   9  10      229.23      167.68     22.17 o 
  -1   9  10       77.28       68.43     24.49 o 
   0   9  10      489.24      481.92     48.98 o 
   1   9  10      577.72      617.47     31.60 o 
   2   9  10      207.16      206.22     17.04 o 
   3   9  10       61.09       76.58     14.05 o 
   4   9  10      411.22      420.79     24.75 o 
   5   9  10       26.22       11.42      9.93 o 
   6   9  10       84.33      127.75     15.59 o 
   7   9  10     1450.19     1471.18     41.49 o 
   8   9  10      121.40      132.21     17.16 o 
   9   9  10       69.66       88.96     16.08 o 
  10   9  10       34.38       15.27     11.83 o 
  11   9  10        4.18        5.87     12.56 o 
  12   9  10        0.36        0.00     14.78 o 
  -7  10  10        1.00        0.00     15.47 o 
  -6  10  10      323.85      314.49     34.80 o 
  -5  10  10       49.71       35.96     15.98 o 
  -4  10  10      126.98      145.20     32.85 o 
  -3  10  10      288.89      276.92     29.84 o 
  -2  10  10       70.21       77.42     17.77 o 
  -1  10  10        7.92        0.00     10.34 o 
   0  10  10      871.17      954.99     49.28 o 
   1  10  10        0.39        1.19     10.14 o 
   2  10  10       52.36       47.71     11.84 o 
   3  10  10       39.04       27.37     13.12 o 
   4  10  10      805.98      793.06     29.36 o 
   5  10  10        9.20        8.19      8.23 o 
   6  10  10        6.99        5.15      9.20 o 
   7  10  10      180.63      148.32     19.33 o 
   8  10  10      656.18      707.49     35.02 o 
   9  10  10       12.23        0.00      9.81 o 
  10  10  10       73.15       87.03     17.42 o 
  11  10  10        1.71        2.39     16.89 o 
  -7  11  10      102.37       77.60     23.22 o 
  -6  11  10        0.79        6.13     15.61 o 
  -5  11  10       14.32       24.35     16.58 o 
  -4  11  10        1.00        2.80     13.44 o 
  -3  11  10      544.02      579.08     43.05 o 
  -2  11  10       84.14       98.51     35.24 o 
  -1  11  10        7.53        4.18     13.09 o 
   0  11  10      345.67      374.35     32.31 o 
   1  11  10       38.61       62.88     15.98 o 
   2  11  10       16.48       20.99     16.13 o 
   3  11  10      629.95      623.94     38.47 o 
   4  11  10        1.09        5.87      8.47 o 
   5  11  10      637.35      655.35     31.19 o 
   6  11  10       62.66       54.12     15.78 o 
   7  11  10      129.45      117.33     24.56 o 
   8  11  10       15.72        2.03      9.62 o 
   9  11  10      253.91      357.11     31.38 o 
  10  11  10        0.24       11.41     12.53 o 
  11  11  10      101.82       56.14     20.92 o 
  -6  12  10       53.69       56.61     19.64 o 
  -5  12  10       44.03       50.08     19.80 o 
  -4  12  10      478.99      505.24     42.79 o 
  -3  12  10      126.85      128.00     24.07 o 
  -2  12  10      935.55     1035.27     93.18 o 
  -1  12  10      341.72      291.80     30.18 o 
   0  12  10        4.45       13.95     17.02 o 
   1  12  10       27.79       13.46     12.59 o 
   2  12  10      332.36      353.81     31.96 o 
   3  12  10       28.48        2.20     10.46 o 
   4  12  10      587.68      574.71     29.62 o 
   5  12  10        7.27        3.56      9.75 o 
   6  12  10      918.33      921.13     35.73 o 
   7  12  10       47.92       39.29     12.92 o 
   8  12  10       11.32       18.41     14.64 o 
   9  12  10       16.55       26.65     12.93 o 
  10  12  10       25.82       13.39     15.89 o 
  -5  13  10      275.32      332.77     36.63 o 
  -4  13  10       26.27        7.72     16.33 o 
  -3  13  10      163.05      148.15     25.53 o 
  -2  13  10      111.57      138.93     25.75 o 
  -1  13  10      576.08      610.68     97.06 o 
   0  13  10      270.99      349.83     33.56 o 
   1  13  10      107.35       94.29     20.03 o 
   2  13  10      183.44      176.76     25.75 o 
   3  13  10     1244.81     1189.40     50.47 o 
   4  13  10        4.97        0.00     12.20 o 
   5  13  10      708.37      695.27     33.98 o 
   6  13  10       43.63       42.52     13.91 o 
   7  13  10      678.37      687.73     35.15 o 
   8  13  10       25.58       16.69     13.42 o 
   9  13  10        0.88        4.69     11.85 o 
  10  13  10       18.69        8.85     17.33 o 
  -4  14  10      242.93      262.37     60.30 o 
  -3  14  10       36.17       24.39     28.67 o 
  -2  14  10      399.21      387.06     40.02 o 
  -1  14  10       49.33       44.57     17.68 o 
   0  14  10      171.82      162.05     36.14 o 
   1  14  10        0.62        0.00     12.65 o 
   2  14  10      231.57      246.71     29.76 o 
   3  14  10        0.24       15.23     14.99 o 
   4  14  10      874.53      833.82    121.52 o 
   5  14  10       29.74       37.11     13.13 o 
   6  14  10      203.92      218.13     23.55 o 
   7  14  10      129.50      160.53     27.77 o 
   8  14  10       15.17       11.64     13.25 o 
   9  14  10        0.78        3.22     15.90 o 
  -3  15  10      131.44      153.63     31.66 o 
  -2  15  10       13.04       10.24     17.20 o 
  -1  15  10        5.70        2.47     13.18 o 
   0  15  10       29.01       43.18     18.76 o 
   1  15  10       15.21       23.37     15.80 o 
   2  15  10        0.17       19.91     16.03 o 
   3  15  10      812.73      898.18     47.51 o 
   4  15  10        6.90       11.95     15.20 o 
   5  15  10      354.99      421.94     40.12 o 
   6  15  10      100.68       88.14     17.88 o 
   7  15  10      595.99      656.01     43.70 o 
   8  15  10       87.67      109.34     20.08 o 
  -2  16  10      121.48      179.47     30.18 o 
  -1  16  10        2.85       16.43     16.65 o 
   0  16  10       15.93       37.77     18.45 o 
   1  16  10        1.56        0.00     15.07 o 
   2  16  10       11.29       16.36     17.62 o 
   3  16  10        1.67       14.82     15.61 o 
   4  16  10       44.17       44.41     29.57 o 
   5  16  10       42.90       17.64     18.15 o 
   6  16  10       56.93       59.07     20.58 o 
   7  16  10        4.73        9.15     13.44 o 
   0  17  10       86.03       99.05     25.97 o 
   1  17  10      107.23      104.93     24.40 o 
   2  17  10        0.07        2.04     17.30 o 
   3  17  10      443.25      518.26     60.62 o 
   4  17  10       28.33       32.62     25.68 o 
   5  17  10       40.69       44.38     21.25 o 
  -1 -13  11        9.23        4.78     27.48 o 
   0 -13  11      337.33      348.75     57.94 o 
   1 -13  11       24.28       38.23     24.49 o 
   2 -13  11       69.55      105.12     35.84 o 
   3 -13  11        0.05        3.58     25.09 o 
  -3 -12  11      259.21      374.44     59.13 o 
  -2 -12  11        1.21        0.00     20.31 o 
  -1 -12  11       87.20       96.76     36.43 o 
   0 -12  11       77.29       68.69     32.85 o 
   1 -12  11        0.94        0.00     22.10 o 
   2 -12  11       15.81        5.97     24.49 o 
   3 -12  11        2.46       12.54     20.31 o 
   4 -12  11        7.23       10.15     22.70 o 
   5 -12  11      153.00      120.09     25.25 o 
  -4 -11  11       12.69        8.96     22.70 o 
  -3 -11  11       15.59        0.00     25.09 o 
  -2 -11  11      160.98      281.92     47.78 o 
  -1 -11  11       29.78       48.98     28.07 o 
   0 -11  11       59.76       61.52     31.06 o 
   1 -11  11       62.91      118.26     34.64 o 
   2 -11  11        1.06        0.00     19.11 o 
   3 -11  11      104.51      105.12     31.66 o 
   4 -11  11      307.17      358.12     35.45 o 
   5 -11  11       57.61       40.86     23.00 o 
   6 -11  11       65.62       39.61     18.95 o 
  -5 -10  11      115.43      172.62     43.60 o 
  -4 -10  11        5.92        0.00     20.90 o 
  -3 -10  11      136.92      105.12     33.45 o 
  -2 -10  11       36.40       77.05     31.06 o 
  -1 -10  11      773.20      925.07     84.81 o 
   0 -10  11       16.12       38.23     23.29 o 
   1 -10  11       52.88       30.46     22.70 o 
   2 -10  11       85.22       96.16     31.66 o 
   3 -10  11        9.62       18.00     15.13 o 
   4 -10  11       91.59      147.73     24.26 o 
   5 -10  11      195.02      265.71     31.60 o 
   6 -10  11       75.81      100.90     22.70 o 
   7 -10  11      282.25      298.96     48.95 o 
  -6  -9  11       85.60      183.37     43.00 o 
  -5  -9  11       69.12       41.81     25.68 o 
  -4  -9  11        5.57        7.17     21.50 o 
  -3  -9  11       21.43       38.82     26.28 o 
  -2  -9  11      595.22      676.66     69.88 o 
  -1  -9  11        1.25        0.00     16.72 o 
   0  -9  11     1180.18     1362.29     80.04 o 
   1  -9  11      141.98      103.93     28.67 o 
   2  -9  11      192.15      270.57     43.60 o 
   3  -9  11      211.42      178.59     28.07 o 
   4  -9  11      779.62      756.18     40.75 o 
   5  -9  11       83.57       87.22     20.26 o 
   6  -9  11      367.61      400.28     64.51 o 
   7  -9  11       12.03        0.00     23.29 o 
   8  -9  11      597.97      620.52     71.08 o 
  -7  -8  11       84.00       73.34     31.66 o 
  -6  -8  11       17.87        1.79     17.92 o 
  -5  -8  11       98.79       86.01     29.27 o 
  -4  -8  11        5.18        0.00     17.92 o 
  -3  -8  11       27.21       10.15     19.11 o 
  -2  -8  11      156.21       54.95     23.29 o 
  -1  -8  11      418.19      394.15     50.77 o 
   0  -8  11      101.62      108.71     31.06 o 
   1  -8  11       34.86       12.54     18.52 o 
   2  -8  11      119.42      112.47     28.07 o 
   3  -8  11      871.88      885.90     41.83 o 
   4  -8  11      102.38       93.11     23.29 o 
   5  -8  11      796.32      813.60     42.23 o 
   6  -8  11       46.10       15.56     17.32 o 
   7  -8  11      328.34      488.52     58.53 o 
   8  -8  11        6.56       17.58     22.40 o 
   9  -8  11      253.16      230.55     44.80 o 
  -7  -7  11      115.61       98.19     23.06 o 
  -6  -7  11      124.02      100.83     22.07 o 
  -5  -7  11        9.51       17.32     20.31 o 
  -4  -7  11      166.11      282.52     45.39 o 
  -3  -7  11      528.06      640.83     63.31 o 
  -2  -7  11      377.93      280.72     42.41 o 
  -1  -7  11       32.32       20.90     19.11 o 
   0  -7  11       28.26       65.70     25.09 o 
   1  -7  11        0.82        0.00     13.14 o 
   2  -7  11      155.55       97.53     18.51 o 
   3  -7  11       26.10       41.52     17.32 o 
   4  -7  11     1736.92     1668.51     82.13 o 
   5  -7  11       45.07       66.47     17.92 o 
   6  -7  11      288.99      193.97     55.55 o 
   7  -7  11      264.32      232.96     29.24 o 
   8  -7  11      150.41      188.73     63.61 o 
   9  -7  11       64.90       63.40     21.08 o 
  10  -7  11      262.26      286.70     53.16 o 
  -8  -6  11       52.73       60.27     21.75 o 
  -7  -6  11       36.44       51.12     18.45 o 
  -6  -6  11        0.04       10.48     14.03 o 
  -5  -6  11      218.04      242.54     27.69 o 
  -4  -6  11        0.03        3.26     10.16 o 
  -3  -6  11      117.03      212.63     38.82 o 
  -2  -6  11        1.83       14.33     19.11 o 
  -1  -6  11      619.02      633.06     61.52 o 
   0  -6  11       68.62       40.62     19.71 o 
   1  -6  11       35.07       38.81     12.47 o 
   2  -6  11       67.06       59.08     14.46 o 
   3  -6  11      462.72      410.76     32.26 o 
   4  -6  11      153.46      157.93     21.53 o 
   5  -6  11       36.54       47.97     15.31 o 
   6  -6  11        0.17        0.00     12.05 o 
   7  -6  11       89.20       87.28     20.31 o 
   8  -6  11      388.54      305.34     32.71 o 
   9  -6  11       31.52       23.26     18.22 o 
  10  -6  11        7.46        4.57     16.33 o 
  -8  -5  11        5.72       17.92     23.89 o 
  -7  -5  11        0.07        0.00     14.53 o 
  -6  -5  11      922.31      954.68     46.21 o 
  -5  -5  11        1.12        7.49     11.74 o 
  -4  -5  11      119.51      121.67     19.21 o 
  -3  -5  11        3.48        6.17      9.26 o 
  -2  -5  11       76.28      125.43     28.67 o 
  -1  -5  11      650.23      507.03     50.77 o 
   0  -5  11     1910.36     1636.38     77.05 o 
   1  -5  11       32.68        7.37      8.84 o 
   2  -5  11       40.55       56.78     17.02 o 
   3  -5  11      235.54      199.16     22.17 o 
   4  -5  11      640.03      663.95     37.63 o 
   5  -5  11      435.82      423.01     34.21 o 
   6  -5  11      103.56       51.96     22.70 o 
   7  -5  11       37.86        9.92     13.34 o 
   8  -5  11        3.37       24.99     16.91 o 
   9  -5  11      244.20      224.21     30.80 o 
  10  -5  11      189.80      131.97     25.11 o 
  11  -5  11       43.17       79.44     34.64 o 
  -8  -4  11       34.04       36.43     24.49 o 
  -7  -4  11     1007.20      969.89     53.76 o 
  -6  -4  11      228.53      161.44     24.40 o 
  -5  -4  11      961.92      993.23     44.13 o 
  -4  -4  11       94.99       77.56     16.07 o 
  -3  -4  11      559.14      629.40     33.84 o 
  -2  -4  11      324.35      348.76     27.84 o 
  -1  -4  11      888.95      889.30     56.74 o 
   0  -4  11        0.30        0.00      6.96 o 
   1  -4  11     2270.13     2376.98     57.51 o 
   2  -4  11       46.69       76.32     14.11 o 
   3  -4  11      784.32      805.32     66.30 o 
   4  -4  11      275.96      269.79     47.75 o 
   5  -4  11       11.36       11.71     14.63 o 
   6  -4  11       85.40       47.86     15.56 o 
   7  -4  11        7.54       15.32     14.29 o 
   8  -4  11      294.99      286.03     29.76 o 
   9  -4  11       87.49      100.16     23.29 o 
  10  -4  11      205.40      145.07     26.18 o 
  11  -4  11      544.36      507.79     44.54 o 
  -9  -3  11       17.55        0.00     23.89 o 
  -8  -3  11      150.60      176.80     40.02 o 
  -7  -3  11       16.38        0.00     16.72 o 
  -6  -3  11     1691.99     1590.14     56.80 o 
  -5  -3  11        8.36       26.84     13.92 o 
  -4  -3  11      455.17      513.10     35.17 o 
  -3  -3  11      296.69      315.35     27.18 o 
  -2  -3  11        9.51        3.41      8.14 o 
  -1  -3  11       36.18       24.28     11.95 o 
   0  -3  11      181.27      196.95     19.20 o 
   1  -3  11        2.34        0.00      6.45 o 
   2  -3  11     1753.31     1731.68     49.24 o 
   3  -3  11      470.96      449.19     31.95 o 
   4  -3  11      268.20      310.90     34.02 o 
   5  -3  11       74.55       93.13     17.72 o 
   6  -3  11      346.57      345.86     30.51 o 
   7  -3  11      274.44      331.93     83.59 o 
   8  -3  11     1196.45     1171.06     90.19 o 
   9  -3  11      106.97       99.09     22.34 o 
  10  -3  11      933.74      952.50     49.83 o 
  11  -3  11      122.00      141.52     30.16 o 
  -9  -2  11      129.15      157.68     40.62 o 
  -8  -2  11        0.25        0.00     20.90 o 
  -7  -2  11        6.03       25.68     23.29 o 
  -6  -2  11        0.65        0.00     10.98 o 
  -5  -2  11      791.32      890.41     41.78 o 
  -4  -2  11       14.18       12.98     14.63 o 
  -3  -2  11       22.82       17.32     10.15 o 
  -2  -2  11      603.77      593.28     40.02 o 
  -1  -2  11        4.50        8.89      8.40 o 
   0  -2  11        3.38        1.61      5.50 o 
   1  -2  11      442.94      345.94     63.28 o 
   2  -2  11      194.29      270.31     36.11 o 
   3  -2  11     1346.25     1373.32     65.70 o 
   4  -2  11        7.12       20.56     10.46 o 
   5  -2  11      154.09      183.52     21.72 o 
   6  -2  11      488.76      546.44     37.14 o 
   7  -2  11     1110.47     1112.64     46.21 o 
   8  -2  11       23.74       64.24     16.89 o 
   9  -2  11      256.52      335.00     34.99 o 
  10  -2  11       10.57       13.82     15.13 o 
  11  -2  11       20.48       10.48     16.64 o 
  12  -2  11        6.07        0.00     16.88 o 
  -9  -1  11       33.67       71.67     32.85 o 
  -8  -1  11       80.51      117.07     35.84 o 
  -7  -1  11       27.68        0.00     18.52 o 
  -6  -1  11       19.01       48.98     21.50 o 
  -5  -1  11       53.71       45.73     18.22 o 
  -4  -1  11      298.58      295.17     26.80 o 
  -3  -1  11       31.25       40.58     11.99 o 
  -2  -1  11      487.39      505.02     87.20 o 
  -1  -1  11       31.79       11.94      6.76 o 
   0  -1  11      735.89      756.18     23.90 o 
   1  -1  11       70.30       72.11     12.07 o 
   2  -1  11      266.24      216.48     21.12 o 
   3  -1  11        1.43        0.92      7.80 o 
   4  -1  11     3355.32     3174.17     70.01 o 
   5  -1  11      422.26      485.06     60.62 o 
   6  -1  11      749.98      751.73     39.12 o 
   7  -1  11       14.99        3.15     10.53 o 
   8  -1  11      231.17      226.59     27.18 o 
   9  -1  11        0.14        0.00     12.05 o 
  10  -1  11      241.79      411.27     37.76 o 
  11  -1  11        0.17       11.97     15.19 o 
  12  -1  11      182.67      220.55     34.34 o 
  -9   0  11      117.89      240.71     48.38 o 
  -8   0  11        1.13        0.00     20.31 o 
  -7   0  11      598.46      454.47     54.35 o 
  -6   0  11        8.96        0.00     17.32 o 
  -5   0  11       58.14       43.00     19.71 o 
  -4   0  11      153.77      156.45     19.73 o 
  -3   0  11      186.61      201.39     24.19 o 
  -2   0  11        0.72        4.73      7.29 o 
  -1   0  11       24.16       27.41      7.70 o 
   0   0  11       97.14      112.27     19.00 o 
   1   0  11      360.76      316.90     18.42 o 
   2   0  11      190.38      204.63     16.56 o 
   3   0  11     1945.13     1932.12     94.67 o 
   4   0  11       60.46       34.09     11.61 o 
   5   0  11      818.98      826.58     36.38 o 
   6   0  11       21.93       14.37     10.11 o 
   7   0  11        8.82        0.00      9.26 o 
   8   0  11      139.81      171.35     23.73 o 
   9   0  11      286.04      266.83     30.76 o 
  10   0  11       74.45       42.68     49.28 o 
  11   0  11      167.28      188.25     28.45 o 
  12   0  11      307.98      301.79     50.74 o 
  -9   1  11       81.61       80.04     33.45 o 
  -8   1  11      245.97      380.41     56.14 o 
  -7   1  11        0.19        0.00     13.74 o 
  -6   1  11      880.76      802.69     59.13 o 
  -5   1  11       20.72       11.95     17.92 o 
  -4   1  11      489.33      492.75     29.98 o 
  -3   1  11        0.22        3.46      7.99 o 
  -2   1  11       12.70       31.85      8.07 o 
  -1   1  11        2.39        0.00      5.37 o 
   0   1  11        6.89        0.00      5.28 o 
   1   1  11       38.82       29.55      8.23 o 
   2   1  11      468.72      474.09     23.53 o 
   3   1  11        4.16       10.06      6.72 o 
   4   1  11      366.85      435.98     29.56 o 
   5   1  11      190.58      187.64     21.33 o 
   6   1  11      394.85      350.79     43.00 o 
   7   1  11       48.97       38.52     16.43 o 
   8   1  11      323.73      300.95     30.09 o 
   9   1  11       11.77        2.79     12.41 o 
  10   1  11     1089.74     1113.69     50.68 o 
  11   1  11        1.04       15.71     16.43 o 
  12   1  11      384.71      374.62     37.59 o 
  -9   2  11      274.48      237.12     47.19 o 
  -8   2  11       20.58        7.17     23.29 o 
  -7   2  11      360.87      312.32     48.98 o 
  -6   2  11      112.74      136.78     31.66 o 
  -5   2  11      192.46      231.75     37.03 o 
  -4   2  11      130.24       95.57     26.28 o 
  -3   2  11      226.51      207.53     20.45 o 
  -2   2  11       36.58       27.61      9.89 o 
  -1   2  11     1573.97     1438.99     41.01 o 
   0   2  11      173.99      166.10     14.21 o 
   1   2  11      636.91      631.33     22.38 o 
   2   2  11      188.73      214.18     40.02 o 
   3   2  11     1702.65     1763.96     36.98 o 
   4   2  11     1267.29     1262.40     31.18 o 
   5   2  11     1075.66     1100.52     40.94 o 
   6   2  11      966.83     1047.52     41.81 o 
   7   2  11      437.39      396.70     38.82 o 
   8   2  11        7.20       11.99     12.84 o 
   9   2  11        3.57       15.29     19.41 o 
  10   2  11       16.27        7.41     16.03 o 
  11   2  11      298.60      307.49     48.35 o 
  12   2  11       18.70       35.64     18.03 o 
  -9   3  11       20.18       20.90     25.09 o 
  -8   3  11      424.90      621.12     71.08 o 
  -7   3  11       50.83       14.93     22.70 o 
  -6   3  11      312.61      349.35     48.38 o 
  -5   3  11      244.84      201.28     34.05 o 
  -4   3  11      345.61      409.68     47.19 o 
  -3   3  11        4.45        5.78      8.22 o 
  -2   3  11     1090.70     1097.34     30.24 o 
  -1   3  11      156.58      185.95     15.42 o 
   0   3  11     1999.85     1858.55     38.85 o 
   1   3  11        1.02        3.81      6.54 o 
   2   3  11      179.48      181.64     14.89 o 
   3   3  11       69.50       79.89     10.85 o 
   4   3  11     1239.11     1236.81     31.98 o 
   5   3  11       30.62       22.89      9.25 o 
   6   3  11     1256.20     1181.33     63.61 o 
   7   3  11     1567.63     1502.40     51.31 o 
   8   3  11      489.82      533.44     37.47 o 
   9   3  11       14.64       24.77     14.29 o 
  10   3  11      584.18      607.00     43.70 o 
  11   3  11       14.87        4.92     14.34 o 
  12   3  11      194.51      231.08     33.14 o 
  -9   4  11       37.02       14.33     25.68 o 
  -8   4  11        1.77       30.46     23.89 o 
  -7   4  11      293.81      334.42     52.56 o 
  -6   4  11       20.53       12.54     20.31 o 
  -5   4  11      107.66      145.14     33.45 o 
  -4   4  11        2.07        0.00     14.33 o 
  -3   4  11     1308.85     1373.63     44.65 o 
  -2   4  11      160.25      140.45     17.50 o 
  -1   4  11      489.86      423.46     21.55 o 
   0   4  11       17.35       12.07      6.59 o 
   1   4  11     1454.13     1481.65     58.00 o 
   2   4  11        0.55        2.22      5.93 o 
   3   4  11     1997.22     1829.63     39.02 o 
   4   4  11      282.58      284.74     18.64 o 
   5   4  11       28.05       21.31      8.39 o 
   6   4  11      284.49      258.03     34.62 o 
   7   4  11      193.17      190.34     18.21 o 
   8   4  11       65.80       58.85     15.31 o 
   9   4  11      149.90      138.98     21.96 o 
  10   4  11      136.73      150.16     24.49 o 
  11   4  11      153.12      149.57     30.46 o 
  12   4  11        8.13        7.46     15.38 o 
  -8   5  11      151.12       74.06     30.46 o 
  -7   5  11       64.63       81.83     30.46 o 
  -6   5  11      178.24      225.77     42.41 o 
  -5   5  11      192.80      166.05     33.45 o 
  -4   5  11      410.61      369.06     38.23 o 
  -3   5  11       64.57       92.78     16.88 o 
  -2   5  11      582.31      654.91     32.39 o 
  -1   5  11      192.56      221.44     23.27 o 
   0   5  11      511.81      462.27     20.72 o 
   1   5  11        0.27        2.22      5.73 o 
   2   5  11       58.28       55.56      9.74 o 
   3   5  11       70.50       87.40     13.14 o 
   4   5  11      309.59      288.74     19.50 o 
   5   5  11        1.30        6.59      7.23 o 
   6   5  11      438.09      474.34     26.05 o 
   7   5  11      249.55      205.91     18.44 o 
   8   5  11      187.61      249.92     20.82 o 
   9   5  11        4.71        4.59     11.03 o 
  10   5  11      288.93      273.42     30.99 o 
  11   5  11      203.11      219.07     61.82 o 
  12   5  11      282.79      401.29     39.88 o 
  -8   6  11      116.55       55.55     27.48 o 
  -7   6  11      358.86      341.59     51.37 o 
  -6   6  11       45.31       45.39     24.49 o 
  -5   6  11      150.42      146.33     33.45 o 
  -4   6  11       39.21       43.98     13.92 o 
  -3   6  11       16.59       11.04     11.38 o 
  -2   6  11      654.07      662.46     68.39 o 
  -1   6  11     2281.88     2245.73     58.28 o 
   0   6  11      304.29      301.01     31.37 o 
   1   6  11      568.80      532.99     22.59 o 
   2   6  11      191.18      198.71     15.97 o 
   3   6  11      895.94      861.21     27.78 o 
   4   6  11      239.95      207.48     17.12 o 
   5   6  11      323.37      322.49     46.73 o 
   6   6  11       44.56       53.05     12.58 o 
   7   6  11       85.56       48.24     11.78 o 
   8   6  11      138.61      102.57     15.16 o 
   9   6  11      730.94      823.00     32.90 o 
  10   6  11      189.65      171.51     35.24 o 
  11   6  11        7.07       21.93     15.80 o 
  12   6  11       12.53        4.27     14.02 o 
  -8   7  11      217.97      214.43     47.78 o 
  -7   7  11       85.65       38.82     29.27 o 
  -6   7  11      201.04      207.26     41.81 o 
  -5   7  11        0.08        0.00     16.72 o 
  -4   7  11      721.22      809.76     40.02 o 
  -3   7  11        2.87        8.23     11.74 o 
  -2   7  11       35.87       43.87     13.72 o 
  -1   7  11      372.09      365.20     28.93 o 
   0   7  11      348.83      348.36     46.59 o 
   1   7  11      220.01      230.76     17.57 o 
   2   7  11      778.68      816.83     27.35 o 
   3   7  11       79.28       76.42     11.59 o 
   4   7  11       20.04       30.32      9.40 o 
   5   7  11     1111.30     1025.12     32.34 o 
   6   7  11      283.01      294.68     21.81 o 
   7   7  11      165.72      156.86     17.06 o 
   8   7  11      375.82      423.28     27.33 o 
   9   7  11       38.84       45.76     13.13 o 
  10   7  11      240.97      228.06     23.65 o 
  11   7  11        3.93        0.00     14.77 o 
  12   7  11       38.90       15.42     18.15 o 
  -7   8  11      396.97      282.52     47.19 o 
  -6   8  11        5.79       40.02     24.49 o 
  -5   8  11      187.05      204.64     26.70 o 
  -4   8  11       63.91      108.98     19.90 o 
  -3   8  11      390.59      504.60     63.61 o 
  -2   8  11        9.80        9.99     10.53 o 
  -1   8  11       83.56       68.52     16.46 o 
   0   8  11     1269.15     1202.80     59.73 o 
   1   8  11     1556.55     1607.70     39.74 o 
   2   8  11       17.01       20.59      8.09 o 
   3   8  11     1359.14     1434.91     37.38 o 
   4   8  11      707.66      761.14     27.95 o 
   5   8  11       85.88       88.04     13.56 o 
   6   8  11       47.52       45.49     11.90 o 
   7   8  11     1252.05     1267.70     38.74 o 
   8   8  11        7.94        0.40      9.89 o 
   9   8  11      809.46      828.88     34.64 o 
  10   8  11       24.42        6.47     10.32 o 
  11   8  11       31.29       45.09     18.16 o 
  12   8  11        4.84       12.87     17.07 o 
  -7   9  11      144.09      100.34     37.63 o 
  -6   9  11      344.68      305.96     32.87 o 
  -5   9  11       92.00       99.95     21.54 o 
  -4   9  11      457.94      451.06     38.52 o 
  -3   9  11      136.87      119.76     19.85 o 
  -2   9  11      535.32      496.24     35.67 o 
  -1   9  11       25.24       13.02     13.07 o 
   0   9  11      527.26      538.13     36.38 o 
   1   9  11      634.82      655.95     64.81 o 
   2   9  11      168.92      154.59     15.73 o 
   3   9  11       28.05       10.94      8.18 o 
   4   9  11       18.25       14.46      7.99 o 
   5   9  11      160.47      125.76     15.29 o 
   6   9  11      338.26      371.65     25.80 o 
   7   9  11       92.97       88.99     14.43 o 
   8   9  11      511.55      529.93     31.65 o 
   9   9  11        3.36        6.52     10.27 o 
  10   9  11      163.65      210.13     23.52 o 
  11   9  11      125.49      118.68     19.88 o 
  -7  10  11       14.08       11.95     26.28 o 
  -6  10  11       37.80       34.05     25.68 o 
  -5  10  11       44.68       19.60     18.52 o 
  -4  10  11       78.04       72.72     28.37 o 
  -3  10  11      332.77      398.94     35.47 o 
  -2  10  11      272.98      244.90     27.18 o 
  -1  10  11       63.07       69.98     23.59 o 
   0  10  11      962.03      961.55     56.44 o 
   1  10  11        1.39       20.52     21.20 o 
   2  10  11      114.60      116.77     25.68 o 
   3  10  11     1194.28     1230.73     36.39 o 
   4  10  11       85.95       62.25     13.69 o 
   5  10  11      161.44      153.23     17.50 o 
   6  10  11        5.35        0.43      9.35 o 
   7  10  11      491.53      619.44     34.57 o 
   8  10  11       39.19       31.95     12.25 o 
   9  10  11      411.23      452.40     31.31 o 
  10  10  11        0.96        0.00     11.14 o 
  11  10  11       27.01       25.61     14.63 o 
  -6  11  11      167.40      183.29     30.18 o 
  -5  11  11        0.80       10.07     15.47 o 
  -4  11  11      300.90      284.09     32.74 o 
  -3  11  11       94.78       86.95     35.54 o 
  -2  11  11      367.35      361.90     34.37 o 
  -1  11  11      316.44      308.27     37.90 o 
   0  11  11      126.27       79.62     39.72 o 
   1  11  11       88.04       86.16     17.60 o 
   2  11  11      240.08      230.53     27.48 o 
   3  11  11       40.27       51.68     17.07 o 
   4  11  11      246.01      239.86     20.50 o 
   5  11  11       57.63       16.10     10.08 o 
   6  11  11      635.29      586.61     64.65 o 
   7  11  11      190.44      213.07     21.29 o 
   8  11  11       18.56       27.04     12.74 o 
   9  11  11        7.43       11.54     11.52 o 
  10  11  11        7.36       18.55     13.65 o 
  11  11  11        0.78        8.94     18.34 o 
  -5  12  11      600.13      628.10     48.36 o 
  -4  12  11       15.35       23.85     16.33 o 
  -3  12  11       63.12       46.82     19.64 o 
  -2  12  11      321.00      292.22     32.21 o 
  -1  12  11     1737.93     1700.15     93.18 o 
   0  12  11       37.20       31.60     14.88 o 
   1  12  11        2.04        8.64     11.77 o 
   2  12  11       46.88       49.07     16.75 o 
   3  12  11      991.69      993.00     45.98 o 
   4  12  11       36.98       40.57     12.28 o 
   5  12  11      662.70      701.32     34.44 o 
   6  12  11       81.35       77.14     19.87 o 
   7  12  11      278.50      232.39     29.17 o 
   8  12  11        3.53       12.12     12.61 o 
   9  12  11       49.99       56.14     15.77 o 
  10  12  11       10.32        3.90     13.35 o 
  -5  13  11       31.02       45.51     20.06 o 
  -4  13  11      540.49      610.39     50.77 o 
  -3  13  11       13.99       21.83     18.66 o 
  -2  13  11      325.07      364.06     35.71 o 
  -1  13  11        4.48        5.92     14.99 o 
   0  13  11      437.98      445.60     38.41 o 
   1  13  11        3.25        0.00     10.62 o 
   2  13  11       29.01       35.84     16.49 o 
   3  13  11       51.75       75.01     18.15 o 
   4  13  11      175.19      161.21     24.70 o 
   5  13  11       48.83       72.71     14.78 o 
   6  13  11      289.36      237.56     24.18 o 
   7  13  11        0.47        0.00     11.74 o 
   8  13  11      344.12      371.23     33.59 o 
   9  13  11       18.14       18.07     14.11 o 
  -4  14  11        0.16        4.80     15.89 o 
  -3  14  11      267.07      294.02     36.31 o 
  -2  14  11       42.20       52.88     18.88 o 
  -1  14  11      527.05      582.73     46.63 o 
   0  14  11       39.46       55.46     17.95 o 
   1  14  11       89.46      136.50     56.14 o 
   2  14  11        0.12        0.00     13.09 o 
   3  14  11      278.50      230.71     29.35 o 
   4  14  11      172.29      216.42     31.66 o 
   5  14  11      621.91      575.22     42.60 o 
   6  14  11       38.03       56.22     21.98 o 
   7  14  11      406.58      420.06     31.82 o 
   8  14  11      158.84      165.50     41.54 o 
   9  14  11      157.31      144.87     21.89 o 
  -2  15  11       55.76       44.11     20.80 o 
  -1  15  11        0.33       12.93     15.90 o 
   0  15  11      256.65      230.65     31.88 o 
   1  15  11        0.07       19.45     22.70 o 
   2  15  11       15.13       11.49     16.68 o 
   3  15  11        4.78        6.24     14.11 o 
   4  15  11      308.59      298.64     33.15 o 
   5  15  11       20.44       49.30     21.50 o 
   6  15  11      930.37     1024.73     52.55 o 
   7  15  11       48.88       48.29     16.17 o 
   8  15  11       38.27       37.96     16.93 o 
  -1  16  11      266.05      294.49     74.03 o 
   0  16  11        7.02        0.00     14.88 o 
   1  16  11       17.41        3.61     16.64 o 
   2  16  11        5.73        8.32     16.22 o 
   3  16  11        6.96        4.62     16.06 o 
   4  16  11        9.25        4.13     15.90 o 
   5  16  11      597.75      568.87     54.65 o 
   6  16  11        9.79       20.09     20.31 o 
   2  17  11      126.40       79.82     23.18 o 
   3  17  11        9.41       23.05     27.77 o 
  -1 -12  12      208.26      182.17     43.00 o 
   0 -12  12      331.96      327.85     56.14 o 
   1 -12  12       29.61       32.85     28.67 o 
   2 -12  12       17.91        4.78     23.89 o 
   3 -12  12       34.48       62.71     30.46 o 
  -3 -11  12      107.85       52.56     32.85 o 
  -2 -11  12       23.92       54.35     34.05 o 
  -1 -11  12      295.35      427.60     63.31 o 
   0 -11  12       42.59       23.29     26.88 o 
   1 -11  12       12.65       41.81     26.88 o 
   2 -11  12       52.00       56.74     28.67 o 
   3 -11  12       31.94       27.48     26.88 o 
   4 -11  12      101.48      124.24     35.24 o 
   5 -11  12      199.40      198.56     28.29 o 
  -4 -10  12       19.18       47.78     31.06 o 
  -3 -10  12        8.20       21.50     22.10 o 
  -2 -10  12      147.16      129.01     36.43 o 
  -1 -10  12        4.01        3.58     21.50 o 
   0 -10  12      378.34      382.80     54.95 o 
   1 -10  12        4.49       11.35     23.89 o 
   2 -10  12       15.17        0.00     19.11 o 
   3 -10  12       34.57       65.70     29.27 o 
   4 -10  12      338.92      284.83     32.55 o 
   5 -10  12        0.62        7.25     14.35 o 
   6 -10  12      344.54      388.50     39.90 o 
  -5  -9  12       63.11       65.10     29.86 o 
  -4  -9  12        5.91        0.00     25.09 o 
  -3  -9  12      334.73      317.10     50.17 o 
  -2  -9  12      143.85      203.67     44.80 o 
  -1  -9  12      657.26      642.62     70.48 o 
   0  -9  12       49.43       43.60     25.09 o 
   1  -9  12     1063.41     1147.26     74.66 o 
   2  -9  12        0.06        2.39     17.92 o 
   3  -9  12       87.57       93.77     32.85 o 
   4  -9  12        7.82        0.00     13.60 o 
   5  -9  12      131.70      190.24     27.45 o 
   6  -9  12       26.48       24.64     15.38 o 
   7  -9  12      137.61      155.29     40.02 o 
  -6  -8  12       81.10       39.42     29.27 o 
  -5  -8  12       15.70       41.81     26.28 o 
  -4  -8  12       18.60       30.46     25.09 o 
  -3  -8  12        0.22       25.09     23.89 o 
  -2  -8  12      380.00      494.49     61.52 o 
  -1  -8  12        7.05       10.75     22.70 o 
   0  -8  12      160.60      126.03     32.25 o 
   1  -8  12       35.45       20.90     20.31 o 
   2  -8  12      396.97      444.92     55.55 o 
   3  -8  12       95.03       75.99     17.95 o 
   4  -8  12      466.99      514.31     79.14 o 
   5  -8  12        7.27        0.29     13.07 o 
   6  -8  12      862.49      899.39     47.67 o 
   7  -8  12       29.95       19.71     25.68 o 
   8  -8  12      174.37      130.68     30.76 o 
  -6  -7  12        9.19        0.00     19.71 o 
  -5  -7  12       99.11       69.88     29.86 o 
  -4  -7  12       21.40        1.19     21.50 o 
  -3  -7  12       66.98      127.22     35.84 o 
  -2  -7  12        9.32        0.00     15.53 o 
  -1  -7  12      306.46      315.90     46.59 o 
   0  -7  12        7.94       10.15     17.92 o 
   1  -7  12       21.66        0.00     16.13 o 
   2  -7  12        2.48        0.00     17.92 o 
   3  -7  12      401.85      425.50     34.78 o 
   4  -7  12       26.66       41.77     14.95 o 
   5  -7  12      470.95      527.57     40.32 o 
   6  -7  12       46.16       69.96     19.84 o 
   7  -7  12      382.60      414.62     39.07 o 
   8  -7  12       22.57       25.05     26.58 o 
   9  -7  12       41.27       29.84     19.55 o 
  -7  -6  12        2.71       19.54     18.15 o 
  -6  -6  12      224.73      207.04     42.41 o 
  -5  -6  12      122.89       89.00     30.46 o 
  -4  -6  12      181.72      143.35     34.64 o 
  -3  -6  12       45.32        0.00     17.92 o 
  -2  -6  12      308.41      491.51     57.34 o 
  -1  -6  12      186.22      214.43     38.23 o 
   0  -6  12       30.33        8.36     18.52 o 
   1  -6  12      164.95      105.12     28.67 o 
   2  -6  12      119.66      113.65     18.78 o 
   3  -6  12      624.72      613.06     52.56 o 
   4  -6  12      602.26      525.23     38.22 o 
   5  -6  12      366.33      334.11     32.94 o 
   6  -6  12      613.34      640.96     44.34 o 
   7  -6  12       30.62       13.47     16.72 o 
   8  -6  12        9.71       18.03     20.61 o 
   9  -6  12       50.75       52.66     36.73 o 
  10  -6  12      153.08      129.25     26.36 o 
  -7  -5  12      415.57      443.87     40.86 o 
  -6  -5  12      197.25      176.31     25.83 o 
  -5  -5  12      183.71      258.01     39.39 o 
  -4  -5  12        0.07        5.38     16.13 o 
  -3  -5  12      273.53      235.93     39.42 o 
  -2  -5  12       14.72       51.37     22.70 o 
  -1  -5  12      269.24      297.45     43.00 o 
   0  -5  12       15.61        0.00     14.93 o 
   1  -5  12      309.11      295.06     41.81 o 
   2  -5  12      187.17      150.77     21.08 o 
   3  -5  12      520.43      540.95     45.09 o 
   4  -5  12       29.40       39.14     14.34 o 
   5  -5  12       47.49       52.99     14.76 o 
   6  -5  12      145.95       96.16     29.27 o 
   7  -5  12      289.98      345.30     34.60 o 
   8  -5  12       12.27        3.06     14.53 o 
   9  -5  12        6.38       36.14     20.27 o 
  10  -5  12      171.46      154.11     28.91 o 
  -8  -4  12      132.85      133.19     37.03 o 
  -7  -4  12      158.31      130.21     35.84 o 
  -6  -4  12      681.85      635.81     44.52 o 
  -5  -4  12       70.44       66.50     17.49 o 
  -4  -4  12       68.68       72.10     16.13 o 
  -3  -4  12       23.00       39.61     34.34 o 
  -2  -4  12       63.66      109.30     28.67 o 
  -1  -4  12        0.74        8.36     15.53 o 
   0  -4  12      710.57      719.07     53.16 o 
   1  -4  12      338.26      278.54     25.66 o 
   2  -4  12      953.30      871.28     37.44 o 
   3  -4  12        0.74        0.00      8.84 o 
   4  -4  12       87.36      132.04     56.14 o 
   5  -4  12      275.30      258.91     27.66 o 
   6  -4  12      125.68      109.43     19.80 o 
   7  -4  12       53.91       72.32     18.71 o 
   8  -4  12        1.82        0.00     11.80 o 
   9  -4  12      101.86       98.34     21.96 o 
  10  -4  12       33.61       44.03     18.64 o 
  11  -4  12        1.84        7.21     18.34 o 
  -8  -3  12        2.06        0.00     19.11 o 
  -7  -3  12      169.55      227.57     41.81 o 
  -6  -3  12      110.62       86.94     20.90 o 
  -5  -3  12      786.76      834.76     97.03 o 
  -4  -3  12        5.87        6.20     10.96 o 
  -3  -3  12      926.06      911.11     39.96 o 
  -2  -3  12        3.49        3.16      8.68 o 
  -1  -3  12      394.71      404.90     47.19 o 
   0  -3  12       85.58       94.97     23.29 o 
   1  -3  12      810.31      815.77     35.30 o 
   2  -3  12      498.67      523.81     31.66 o 
   3  -3  12     2504.92     2430.72     74.06 o 
   4  -3  12       42.33       42.70     15.83 o 
   5  -3  12      420.99      382.80     33.45 o 
   6  -3  12      129.07       86.06     18.08 o 
   7  -3  12      238.21      170.86     28.37 o 
   8  -3  12      706.24      639.29     56.74 o 
   9  -3  12       50.86       94.39     39.12 o 
  10  -3  12        5.83        5.63     15.07 o 
  11  -3  12      281.78      318.21     38.37 o 
  -8  -2  12       29.94       37.03     24.49 o 
  -7  -2  12      148.62      190.53     41.21 o 
  -6  -2  12       90.57      103.33     29.27 o 
  -5  -2  12       18.51       24.58     13.49 o 
  -4  -2  12     1531.96     1532.52     52.32 o 
  -3  -2  12      603.20      505.70     34.26 o 
  -2  -2  12     1248.82     1138.93     42.01 o 
  -1  -2  12       43.14       35.41     11.47 o 
   0  -2  12      324.68      351.85     26.69 o 
   1  -2  12       39.77       22.30     10.46 o 
   2  -2  12      721.22      682.95     32.81 o
[truncated: 95,302 more chars]
